# Supplementary material for: Genome-scale insights into the metabolic versatility of Limosilactobacillus reuteri
Source: BMC Biotechnol. 2021 Jul 30;21:46. doi: 10.1186/s12896-021-00702-w (PMC8325179; doi:10.1186/s12896-021-00702-w)
Supplement: Supplementary file 1 — Additional file 1. Model file of iHL622 and 35 pan-GEMs in SBML format. [file 12896_2021_702_MOESM1_ESM.zip]

Archive with 37 entries (36 files):
- Model file of iHL622 and 35 pan-GEMs in SBML format/
- Model file of iHL622 and 35 pan-GEMs in SBML format/Lreu_IRT.xml
- Model file of iHL622 and 35 pan-GEMs in SBML format/iHL622_2.xml
- Model file of iHL622 and 35 pan-GEMs in SBML format/Lreu_LR18.xml
- Model file of iHL622 and 35 pan-GEMs in SBML format/Lreu_LR11.xml
- Model file of iHL622 and 35 pan-GEMs in SBML format/Lreu_CF48_3A.xml
- Model file of iHL622 and 35 pan-GEMs in SBML format/Lreu_MM4_1A.xml
- Model file of iHL622 and 35 pan-GEMs in SBML format/Lreu_LR2.xml
- Model file of iHL622 and 35 pan-GEMs in SBML format/Lreu_I5007.xml
- Model file of iHL622 and 35 pan-GEMs in SBML format/Lreu_LR17.xml
- Model file of iHL622 and 35 pan-GEMs in SBML format/Lreu_LR10.xml
- Model file of iHL622 and 35 pan-GEMs in SBML format/Lreu_LR19.xml
- Model file of iHL622 and 35 pan-GEMs in SBML format/Lreu_TD1.xml
- Model file of iHL622 and 35 pan-GEMs in SBML format/Lreu_ATCC53608.xml
- Model file of iHL622 and 35 pan-GEMs in SBML format/Lreu_LR4.xml
- Model file of iHL622 and 35 pan-GEMs in SBML format/Lreu_LR3.xml
- Model file of iHL622 and 35 pan-GEMs in SBML format/Lreu_LR9.xml
- Model file of iHL622 and 35 pan-GEMs in SBML format/Lreu_MM2_3.xml
- Model file of iHL622 and 35 pan-GEMs in SBML format/Lreu_100_23.xml
- Model file of iHL622 and 35 pan-GEMs in SBML format/Lreu_lpuph.xml
- Model file of iHL622 and 35 pan-GEMs in SBML format/Lreu_mlc3.xml
- Model file of iHL622 and 35 pan-GEMs in SBML format/Lreu_LR7.xml
- Model file of iHL622 and 35 pan-GEMs in SBML format/Lreu_JCM1112.xml
- Model file of iHL622 and 35 pan-GEMs in SBML format/Lreu_SD2112.xml
- Model file of iHL622 and 35 pan-GEMs in SBML format/Lreu_LR13.xml
- Model file of iHL622 and 35 pan-GEMs in SBML format/Lreu_TMW1_656.xml
- Model file of iHL622 and 35 pan-GEMs in SBML format/Lreu_LR14.xml
- Model file of iHL622 and 35 pan-GEMs in SBML format/Lreu_TMW1_112.xml
- Model file of iHL622 and 35 pan-GEMs in SBML format/Lreu_LTH5448.xml
- Model file of iHL622 and 35 pan-GEMs in SBML format/Lreu_3c6.xml
- Model file of iHL622 and 35 pan-GEMs in SBML format/Lreu_LR6.xml
- Model file of iHL622 and 35 pan-GEMs in SBML format/Lreu_20_2.xml
- Model file of iHL622 and 35 pan-GEMs in SBML format/Lreu_LR1.xml
- Model file of iHL622 and 35 pan-GEMs in SBML format/Lreu_LR8.xml
- Model file of iHL622 and 35 pan-GEMs in SBML format/Lreu_LTH2584.xml
- Model file of iHL622 and 35 pan-GEMs in SBML format/Lreu_DSM200016.xml
- Model file of iHL622 and 35 pan-GEMs in SBML format/Lreu_LR12.xml
