# Supplementary material for: Genome-scale insights into the metabolic versatility of Limosilactobacillus reuteri
Source: BMC Biotechnol. 2021 Jul 30;21:46. doi: 10.1186/s12896-021-00702-w (PMC8325179; doi:10.1186/s12896-021-00702-w)
Supplement: Supplementary file 1 — Additional file 1. Model file of iHL622 and 35 pan-GEMs in SBML format. [file 12896_2021_702_MOESM1_ESM.zip › Model file of iHL622 and 35 pan-GEMs in SBML format/Lreu_DSM200016.xml]

<?xml version="1.0" encoding="UTF-8"?>
<sbml xmlns="http://www.sbml.org/sbml/level3/version1/core" xmlns:fbc="http://www.sbml.org/sbml/level3/version1/fbc/version2" sboTerm="SBO:0000624" level="3" version="1" fbc:required="false">
  <model metaid="meta_DSM200016" id="DSM200016" name="GEM from templatesiNF517" fbc:strict="true">
    <listOfUnitDefinitions>
      <unitDefinition id="mmol_per_gDW_per_hr">
        <listOfUnits>
          <unit kind="mole" exponent="1" scale="-3" multiplier="1"/>
          <unit kind="gram" exponent="-1" scale="0" multiplier="1"/>
          <unit kind="second" exponent="-1" scale="0" multiplier="3600"/>
        </listOfUnits>
      </unitDefinition>
    </listOfUnitDefinitions>
    <listOfCompartments>
      <compartment id="c" constant="true"/>
      <compartment id="default" constant="true"/>
      <compartment id="e" constant="true"/>
      <compartment constant="true"/>
    </listOfCompartments>
    <listOfSpecies>
      <species metaid="meta_M_10fthf_c" id="M_10fthf_c" name="10-Formyltetrahydrofolate" compartment="c" hasOnlySubstanceUnits="false" boundaryCondition="false" constant="false" fbc:charge="-2" fbc:chemicalFormula="C20H21N7O7">
        <annotation>
          <rdf:RDF xmlns:rdf="http://www.w3.org/1999/02/22-rdf-syntax-ns#" xmlns:dcterms="http://purl.org/dc/terms/" xmlns:vCard="http://www.w3.org/2001/vcard-rdf/3.0#" xmlns:vCard4="http://www.w3.org/2006/vcard/ns#" xmlns:bqbiol="http://biomodels.net/biology-qualifiers/" xmlns:bqmodel="http://biomodels.net/model-qualifiers/">
            <rdf:Description rdf:about="#meta_M_10fthf_c">
              <bqbiol:is>
                <rdf:Bag>
                  <rdf:li rdf:resource="https://identifiers.org/bigg.metabolite/10fthf"/>
                  <rdf:li rdf:resource="https://identifiers.org/biocyc/META:10-FORMYL-THF"/>
                  <rdf:li rdf:resource="https://identifiers.org/chebi/CHEBI:11304"/>
                  <rdf:li rdf:resource="https://identifiers.org/chebi/CHEBI:15637"/>
                  <rdf:li rdf:resource="https://identifiers.org/chebi/CHEBI:19108"/>
                  <rdf:li rdf:resource="https://identifiers.org/chebi/CHEBI:19109"/>
                  <rdf:li rdf:resource="https://identifiers.org/chebi/CHEBI:57454"/>
                  <rdf:li rdf:resource="https://identifiers.org/chebi/CHEBI:698"/>
                  <rdf:li rdf:resource="https://identifiers.org/hmdb/HMDB00972"/>
                  <rdf:li rdf:resource="https://identifiers.org/kegg.compound/C00234"/>
                  <rdf:li rdf:resource="https://identifiers.org/metanetx.chemical/MNXM237"/>
                  <rdf:li rdf:resource="https://identifiers.org/seed.compound/cpd00201"/>
                </rdf:Bag>
              </bqbiol:is>
            </rdf:Description>
          </rdf:RDF>
        </annotation>
      </species>
      <species metaid="meta_M_12dgr_LRE_c" id="M_12dgr_LRE_c" name="1 2 diacylglycerol  lactis specific " compartment="c" hasOnlySubstanceUnits="false" boundaryCondition="false" constant="false" fbc:charge="0" fbc:chemicalFormula="C3720H6998O500">
        <annotation>
          <rdf:RDF xmlns:rdf="http://www.w3.org/1999/02/22-rdf-syntax-ns#" xmlns:dcterms="http://purl.org/dc/terms/" xmlns:vCard="http://www.w3.org/2001/vcard-rdf/3.0#" xmlns:vCard4="http://www.w3.org/2006/vcard/ns#" xmlns:bqbiol="http://biomodels.net/biology-qualifiers/" xmlns:bqmodel="http://biomodels.net/model-qualifiers/">
            <rdf:Description rdf:about="#meta_M_12dgr_LRE_c">
              <bqbiol:is>
                <rdf:Bag>
                  <rdf:li rdf:resource="https://identifiers.org/bigg.metabolite/12dgr_LLA"/>
                </rdf:Bag>
              </bqbiol:is>
            </rdf:Description>
          </rdf:RDF>
        </annotation>
      </species>
      <species metaid="meta_M_12ppd__R_c" id="M_12ppd__R_c" name="(R)-Propane-1,2-diol" compartment="c" hasOnlySubstanceUnits="false" boundaryCondition="false" constant="false" fbc:charge="0" fbc:chemicalFormula="C3H8O2">
        <annotation>
          <rdf:RDF xmlns:rdf="http://www.w3.org/1999/02/22-rdf-syntax-ns#" xmlns:dcterms="http://purl.org/dc/terms/" xmlns:vCard="http://www.w3.org/2001/vcard-rdf/3.0#" xmlns:vCard4="http://www.w3.org/2006/vcard/ns#" xmlns:bqbiol="http://biomodels.net/biology-qualifiers/" xmlns:bqmodel="http://biomodels.net/model-qualifiers/">
            <rdf:Description rdf:about="#meta_M_12ppd__R_c">
              <bqbiol:is>
                <rdf:Bag>
                  <rdf:li rdf:resource="https://identifiers.org/bigg.metabolite/12ppd__R"/>
                  <rdf:li rdf:resource="https://identifiers.org/biocyc/META:CPD-8891"/>
                  <rdf:li rdf:resource="https://identifiers.org/chebi/CHEBI:18705"/>
                  <rdf:li rdf:resource="https://identifiers.org/chebi/CHEBI:28972"/>
                  <rdf:li rdf:resource="https://identifiers.org/chebi/CHEBI:352"/>
                  <rdf:li rdf:resource="https://identifiers.org/chebi/CHEBI:44863"/>
                  <rdf:li rdf:resource="https://identifiers.org/kegg.compound/C02912"/>
                  <rdf:li rdf:resource="https://identifiers.org/metanetx.chemical/MNXM90191"/>
                  <rdf:li rdf:resource="https://identifiers.org/seed.compound/cpd01861"/>
                </rdf:Bag>
              </bqbiol:is>
            </rdf:Description>
          </rdf:RDF>
        </annotation>
      </species>
      <species id="M_13ppd_c" name="Propane_1_3_diol" compartment="default" hasOnlySubstanceUnits="false" boundaryCondition="false" constant="false" fbc:charge="0" fbc:chemicalFormula="X"/>
      <species metaid="meta_M_14dhncoa_c" id="M_14dhncoa_c" name="1,4-dihydroxy-2-napthoyl-CoA" compartment="c" hasOnlySubstanceUnits="false" boundaryCondition="false" constant="false" fbc:charge="-4" fbc:chemicalFormula="C32H38N7O19P3S">
        <annotation>
          <rdf:RDF xmlns:rdf="http://www.w3.org/1999/02/22-rdf-syntax-ns#" xmlns:dcterms="http://purl.org/dc/terms/" xmlns:vCard="http://www.w3.org/2001/vcard-rdf/3.0#" xmlns:vCard4="http://www.w3.org/2006/vcard/ns#" xmlns:bqbiol="http://biomodels.net/biology-qualifiers/" xmlns:bqmodel="http://biomodels.net/model-qualifiers/">
            <rdf:Description rdf:about="#meta_M_14dhncoa_c">
              <bqbiol:is>
                <rdf:Bag>
                  <rdf:li rdf:resource="https://identifiers.org/bigg.metabolite/14dhncoa"/>
                  <rdf:li rdf:resource="https://identifiers.org/metanetx.chemical/MNXM147663"/>
                </rdf:Bag>
              </bqbiol:is>
            </rdf:Description>
          </rdf:RDF>
        </annotation>
      </species>
      <species metaid="meta_M_15dap_c" id="M_15dap_c" name="1,5-Diaminopentane" compartment="c" hasOnlySubstanceUnits="false" boundaryCondition="false" constant="false" fbc:charge="2" fbc:chemicalFormula="C5H16N2">
        <annotation>
          <rdf:RDF xmlns:rdf="http://www.w3.org/1999/02/22-rdf-syntax-ns#" xmlns:dcterms="http://purl.org/dc/terms/" xmlns:vCard="http://www.w3.org/2001/vcard-rdf/3.0#" xmlns:vCard4="http://www.w3.org/2006/vcard/ns#" xmlns:bqbiol="http://biomodels.net/biology-qualifiers/" xmlns:bqmodel="http://biomodels.net/model-qualifiers/">
            <rdf:Description rdf:about="#meta_M_15dap_c">
              <bqbiol:is>
                <rdf:Bag>
                  <rdf:li rdf:resource="https://identifiers.org/bigg.metabolite/15dap"/>
                  <rdf:li rdf:resource="https://identifiers.org/biocyc/META:CADAVERINE"/>
                  <rdf:li rdf:resource="https://identifiers.org/chebi/CHEBI:13928"/>
                  <rdf:li rdf:resource="https://identifiers.org/chebi/CHEBI:18127"/>
                  <rdf:li rdf:resource="https://identifiers.org/chebi/CHEBI:22974"/>
                  <rdf:li rdf:resource="https://identifiers.org/chebi/CHEBI:3288"/>
                  <rdf:li rdf:resource="https://identifiers.org/chebi/CHEBI:44370"/>
                  <rdf:li rdf:resource="https://identifiers.org/chebi/CHEBI:58384"/>
                  <rdf:li rdf:resource="https://identifiers.org/hmdb/HMDB02322"/>
                  <rdf:li rdf:resource="https://identifiers.org/kegg.compound/C01672"/>
                  <rdf:li rdf:resource="https://identifiers.org/metanetx.chemical/MNXM943"/>
                  <rdf:li rdf:resource="https://identifiers.org/seed.compound/cpd01155"/>
                </rdf:Bag>
              </bqbiol:is>
            </rdf:Description>
          </rdf:RDF>
        </annotation>
      </species>
      <species metaid="meta_M_1pyr5c_c" id="M_1pyr5c_c" name="1-Pyrroline-5-carboxylate" compartment="c" hasOnlySubstanceUnits="false" boundaryCondition="false" constant="false" fbc:charge="-1" fbc:chemicalFormula="C5H6NO2">
        <annotation>
          <rdf:RDF xmlns:rdf="http://www.w3.org/1999/02/22-rdf-syntax-ns#" xmlns:dcterms="http://purl.org/dc/terms/" xmlns:vCard="http://www.w3.org/2001/vcard-rdf/3.0#" xmlns:vCard4="http://www.w3.org/2006/vcard/ns#" xmlns:bqbiol="http://biomodels.net/biology-qualifiers/" xmlns:bqmodel="http://biomodels.net/model-qualifiers/">
            <rdf:Description rdf:about="#meta_M_1pyr5c_c">
              <bqbiol:is>
                <rdf:Bag>
                  <rdf:li rdf:resource="https://identifiers.org/bigg.metabolite/1pyr5c"/>
                  <rdf:li rdf:resource="https://identifiers.org/biocyc/META:L-DELTA1-PYRROLINE_5-CARBOXYLATE"/>
                  <rdf:li rdf:resource="https://identifiers.org/chebi/CHEBI:11297"/>
                  <rdf:li rdf:resource="https://identifiers.org/chebi/CHEBI:11689"/>
                  <rdf:li rdf:resource="https://identifiers.org/chebi/CHEBI:12409"/>
                  <rdf:li rdf:resource="https://identifiers.org/chebi/CHEBI:1372"/>
                  <rdf:li rdf:resource="https://identifiers.org/chebi/CHEBI:15893"/>
                  <rdf:li rdf:resource="https://identifiers.org/chebi/CHEBI:17388"/>
                  <rdf:li rdf:resource="https://identifiers.org/chebi/CHEBI:18727"/>
                  <rdf:li rdf:resource="https://identifiers.org/chebi/CHEBI:19095"/>
                  <rdf:li rdf:resource="https://identifiers.org/chebi/CHEBI:19873"/>
                  <rdf:li rdf:resource="https://identifiers.org/chebi/CHEBI:26458"/>
                  <rdf:li rdf:resource="https://identifiers.org/chebi/CHEBI:29066"/>
                  <rdf:li rdf:resource="https://identifiers.org/chebi/CHEBI:371"/>
                  <rdf:li rdf:resource="https://identifiers.org/hmdb/HMDB01301"/>
                  <rdf:li rdf:resource="https://identifiers.org/hmdb/HMDB02240"/>
                  <rdf:li rdf:resource="https://identifiers.org/kegg.compound/C03912"/>
                  <rdf:li rdf:resource="https://identifiers.org/kegg.compound/C04322"/>
                  <rdf:li rdf:resource="https://identifiers.org/metanetx.chemical/MNXM1617"/>
                  <rdf:li rdf:resource="https://identifiers.org/seed.compound/cpd02431"/>
                  <rdf:li rdf:resource="https://identifiers.org/seed.compound/cpd02651"/>
                  <rdf:li rdf:resource="https://identifiers.org/seed.compound/cpd29655"/>
                </rdf:Bag>
              </bqbiol:is>
            </rdf:Description>
          </rdf:RDF>
        </annotation>
      </species>
      <species metaid="meta_M_23dhdp_c" id="M_23dhdp_c" name="2,3-Dihydrodipicolinate" compartment="c" hasOnlySubstanceUnits="false" boundaryCondition="false" constant="false" fbc:charge="-2" fbc:chemicalFormula="C7H5NO4">
        <annotation>
          <rdf:RDF xmlns:rdf="http://www.w3.org/1999/02/22-rdf-syntax-ns#" xmlns:dcterms="http://purl.org/dc/terms/" xmlns:vCard="http://www.w3.org/2001/vcard-rdf/3.0#" xmlns:vCard4="http://www.w3.org/2006/vcard/ns#" xmlns:bqbiol="http://biomodels.net/biology-qualifiers/" xmlns:bqmodel="http://biomodels.net/model-qualifiers/">
            <rdf:Description rdf:about="#meta_M_23dhdp_c">
              <bqbiol:is>
                <rdf:Bag>
                  <rdf:li rdf:resource="https://identifiers.org/bigg.metabolite/23dhdp"/>
                  <rdf:li rdf:resource="https://identifiers.org/chebi/CHEBI:11421"/>
                  <rdf:li rdf:resource="https://identifiers.org/chebi/CHEBI:48052"/>
                  <rdf:li rdf:resource="https://identifiers.org/metanetx.chemical/MNXM163139"/>
                </rdf:Bag>
              </bqbiol:is>
            </rdf:Description>
          </rdf:RDF>
        </annotation>
      </species>
      <species metaid="meta_M_25aics_c" id="M_25aics_c" name="(S)-2-[5-Amino-1-(5-phospho-D-ribosyl)imidazole-4-carboxamido]succinate" compartment="c" hasOnlySubstanceUnits="false" boundaryCondition="false" constant="false" fbc:charge="-4" fbc:chemicalFormula="C13H15N4O12P">
        <annotation>
          <rdf:RDF xmlns:rdf="http://www.w3.org/1999/02/22-rdf-syntax-ns#" xmlns:dcterms="http://purl.org/dc/terms/" xmlns:vCard="http://www.w3.org/2001/vcard-rdf/3.0#" xmlns:vCard4="http://www.w3.org/2006/vcard/ns#" xmlns:bqbiol="http://biomodels.net/biology-qualifiers/" xmlns:bqmodel="http://biomodels.net/model-qualifiers/">
            <rdf:Description rdf:about="#meta_M_25aics_c">
              <bqbiol:is>
                <rdf:Bag>
                  <rdf:li rdf:resource="https://identifiers.org/bigg.metabolite/25aics"/>
                  <rdf:li rdf:resource="https://identifiers.org/biocyc/META:P-RIBOSYL-4-SUCCCARB-AMINOIMIDAZOLE"/>
                  <rdf:li rdf:resource="https://identifiers.org/chebi/CHEBI:18971"/>
                  <rdf:li rdf:resource="https://identifiers.org/chebi/CHEBI:28208"/>
                  <rdf:li rdf:resource="https://identifiers.org/chebi/CHEBI:576"/>
                  <rdf:li rdf:resource="https://identifiers.org/hmdb/HMDB00797"/>
                  <rdf:li rdf:resource="https://identifiers.org/hmdb/HMDB06274"/>
                  <rdf:li rdf:resource="https://identifiers.org/kegg.compound/C04811"/>
                  <rdf:li rdf:resource="https://identifiers.org/metanetx.chemical/MNXM32478"/>
                  <rdf:li rdf:resource="https://identifiers.org/seed.compound/cpd02921"/>
                </rdf:Bag>
              </bqbiol:is>
            </rdf:Description>
          </rdf:RDF>
        </annotation>
      </species>
      <species metaid="meta_M_25dhpp_c" id="M_25dhpp_c" name="2 5 Diamino 6 hydroxy 4  5  phosphoribosylamino  pyrimidine C9H14N5O8P" compartment="c" hasOnlySubstanceUnits="false" boundaryCondition="false" constant="false" fbc:charge="-2" fbc:chemicalFormula="C9H14N5O8P">
        <annotation>
          <rdf:RDF xmlns:rdf="http://www.w3.org/1999/02/22-rdf-syntax-ns#" xmlns:dcterms="http://purl.org/dc/terms/" xmlns:vCard="http://www.w3.org/2001/vcard-rdf/3.0#" xmlns:vCard4="http://www.w3.org/2006/vcard/ns#" xmlns:bqbiol="http://biomodels.net/biology-qualifiers/" xmlns:bqmodel="http://biomodels.net/model-qualifiers/">
            <rdf:Description rdf:about="#meta_M_25dhpp_c">
              <bqbiol:is>
                <rdf:Bag>
                  <rdf:li rdf:resource="https://identifiers.org/bigg.metabolite/25dhpp"/>
                  <rdf:li rdf:resource="https://identifiers.org/metanetx.chemical/MNXM90906"/>
                </rdf:Bag>
              </bqbiol:is>
            </rdf:Description>
          </rdf:RDF>
        </annotation>
      </species>
      <species metaid="meta_M_25dkglcn_c" id="M_25dkglcn_c" name="2,5-diketo-D-gluconate" compartment="c" hasOnlySubstanceUnits="false" boundaryCondition="false" constant="false" fbc:charge="-1" fbc:chemicalFormula="C6H7O7">
        <annotation>
          <rdf:RDF xmlns:rdf="http://www.w3.org/1999/02/22-rdf-syntax-ns#" xmlns:dcterms="http://purl.org/dc/terms/" xmlns:vCard="http://www.w3.org/2001/vcard-rdf/3.0#" xmlns:vCard4="http://www.w3.org/2006/vcard/ns#" xmlns:bqbiol="http://biomodels.net/biology-qualifiers/" xmlns:bqmodel="http://biomodels.net/model-qualifiers/">
            <rdf:Description rdf:about="#meta_M_25dkglcn_c">
              <bqbiol:is>
                <rdf:Bag>
                  <rdf:li rdf:resource="https://identifiers.org/bigg.metabolite/25dkglcn"/>
                  <rdf:li rdf:resource="https://identifiers.org/biocyc/META:25-DIDEHYDRO-D-GLUCONATE"/>
                  <rdf:li rdf:resource="https://identifiers.org/chebi/CHEBI:1070"/>
                  <rdf:li rdf:resource="https://identifiers.org/chebi/CHEBI:11449"/>
                  <rdf:li rdf:resource="https://identifiers.org/chebi/CHEBI:18281"/>
                  <rdf:li rdf:resource="https://identifiers.org/chebi/CHEBI:19378"/>
                  <rdf:li rdf:resource="https://identifiers.org/chebi/CHEBI:58428"/>
                  <rdf:li rdf:resource="https://identifiers.org/kegg.compound/C02780"/>
                  <rdf:li rdf:resource="https://identifiers.org/lipidmaps/LMFA01050471"/>
                  <rdf:li rdf:resource="https://identifiers.org/metanetx.chemical/MNXM936"/>
                  <rdf:li rdf:resource="https://identifiers.org/seed.compound/cpd01793"/>
                </rdf:Bag>
              </bqbiol:is>
            </rdf:Description>
          </rdf:RDF>
        </annotation>
      </species>
      <species metaid="meta_M_25drapp_c" id="M_25drapp_c" name="2,5-Diamino-6-(ribosylamino)-4-(3H)-pyrimidinone 5&apos;-phosphate" compartment="c" hasOnlySubstanceUnits="false" boundaryCondition="false" constant="false" fbc:charge="-2" fbc:chemicalFormula="C9H14N5O8P">
        <annotation>
          <rdf:RDF xmlns:rdf="http://www.w3.org/1999/02/22-rdf-syntax-ns#" xmlns:dcterms="http://purl.org/dc/terms/" xmlns:vCard="http://www.w3.org/2001/vcard-rdf/3.0#" xmlns:vCard4="http://www.w3.org/2006/vcard/ns#" xmlns:bqbiol="http://biomodels.net/biology-qualifiers/" xmlns:bqmodel="http://biomodels.net/model-qualifiers/">
            <rdf:Description rdf:about="#meta_M_25drapp_c">
              <bqbiol:is>
                <rdf:Bag>
                  <rdf:li rdf:resource="https://identifiers.org/bigg.metabolite/25drapp"/>
                  <rdf:li rdf:resource="https://identifiers.org/biocyc/META:DIAMINO-OH-PHOSPHORIBOSYLAMINO-PYR"/>
                  <rdf:li rdf:resource="https://identifiers.org/chebi/CHEBI:11446"/>
                  <rdf:li rdf:resource="https://identifiers.org/chebi/CHEBI:19368"/>
                  <rdf:li rdf:resource="https://identifiers.org/chebi/CHEBI:29114"/>
                  <rdf:li rdf:resource="https://identifiers.org/chebi/CHEBI:58614"/>
                  <rdf:li rdf:resource="https://identifiers.org/chebi/CHEBI:59545"/>
                  <rdf:li rdf:resource="https://identifiers.org/chebi/CHEBI:59546"/>
                  <rdf:li rdf:resource="https://identifiers.org/chebi/CHEBI:927"/>
                  <rdf:li rdf:resource="https://identifiers.org/kegg.compound/C01304"/>
                  <rdf:li rdf:resource="https://identifiers.org/metanetx.chemical/MNXM648"/>
                  <rdf:li rdf:resource="https://identifiers.org/seed.compound/cpd00957"/>
                  <rdf:li rdf:resource="https://identifiers.org/seed.compound/cpd29703"/>
                </rdf:Bag>
              </bqbiol:is>
            </rdf:Description>
          </rdf:RDF>
        </annotation>
      </species>
      <species metaid="meta_M_26dap_LL_c" id="M_26dap_LL_c" name="LL-2,6-Diaminoheptanedioate" compartment="c" hasOnlySubstanceUnits="false" boundaryCondition="false" constant="false" fbc:charge="0" fbc:chemicalFormula="C7H14N2O4">
        <annotation>
          <rdf:RDF xmlns:rdf="http://www.w3.org/1999/02/22-rdf-syntax-ns#" xmlns:dcterms="http://purl.org/dc/terms/" xmlns:vCard="http://www.w3.org/2001/vcard-rdf/3.0#" xmlns:vCard4="http://www.w3.org/2006/vcard/ns#" xmlns:bqbiol="http://biomodels.net/biology-qualifiers/" xmlns:bqmodel="http://biomodels.net/model-qualifiers/">
            <rdf:Description rdf:about="#meta_M_26dap_LL_c">
              <bqbiol:is>
                <rdf:Bag>
                  <rdf:li rdf:resource="https://identifiers.org/bigg.metabolite/26dap_LL"/>
                  <rdf:li rdf:resource="https://identifiers.org/biocyc/META:LL-DIAMINOPIMELATE"/>
                  <rdf:li rdf:resource="https://identifiers.org/chebi/CHEBI:13192"/>
                  <rdf:li rdf:resource="https://identifiers.org/chebi/CHEBI:16026"/>
                  <rdf:li rdf:resource="https://identifiers.org/chebi/CHEBI:21428"/>
                  <rdf:li rdf:resource="https://identifiers.org/chebi/CHEBI:21429"/>
                  <rdf:li rdf:resource="https://identifiers.org/chebi/CHEBI:47031"/>
                  <rdf:li rdf:resource="https://identifiers.org/chebi/CHEBI:57609"/>
                  <rdf:li rdf:resource="https://identifiers.org/chebi/CHEBI:6341"/>
                  <rdf:li rdf:resource="https://identifiers.org/hmdb/HMDB01370"/>
                  <rdf:li rdf:resource="https://identifiers.org/kegg.compound/C00666"/>
                  <rdf:li rdf:resource="https://identifiers.org/lipidmaps/LMFA01170102"/>
                  <rdf:li rdf:resource="https://identifiers.org/metanetx.chemical/MNXM644"/>
                  <rdf:li rdf:resource="https://identifiers.org/seed.compound/cpd00504"/>
                </rdf:Bag>
              </bqbiol:is>
            </rdf:Description>
          </rdf:RDF>
        </annotation>
      </species>
      <species metaid="meta_M_26dap__M_c" id="M_26dap__M_c" name="Meso-2,6-Diaminoheptanedioate" compartment="c" hasOnlySubstanceUnits="false" boundaryCondition="false" constant="false" fbc:charge="0" fbc:chemicalFormula="C7H14N2O4">
        <annotation>
          <rdf:RDF xmlns:rdf="http://www.w3.org/1999/02/22-rdf-syntax-ns#" xmlns:dcterms="http://purl.org/dc/terms/" xmlns:vCard="http://www.w3.org/2001/vcard-rdf/3.0#" xmlns:vCard4="http://www.w3.org/2006/vcard/ns#" xmlns:bqbiol="http://biomodels.net/biology-qualifiers/" xmlns:bqmodel="http://biomodels.net/model-qualifiers/">
            <rdf:Description rdf:about="#meta_M_26dap__M_c">
              <bqbiol:is>
                <rdf:Bag>
                  <rdf:li rdf:resource="https://identifiers.org/bigg.metabolite/26dap__M"/>
                  <rdf:li rdf:resource="https://identifiers.org/biocyc/META:MESO-DIAMINOPIMELATE"/>
                  <rdf:li rdf:resource="https://identifiers.org/chebi/CHEBI:10598"/>
                  <rdf:li rdf:resource="https://identifiers.org/chebi/CHEBI:12822"/>
                  <rdf:li rdf:resource="https://identifiers.org/chebi/CHEBI:12823"/>
                  <rdf:li rdf:resource="https://identifiers.org/chebi/CHEBI:12825"/>
                  <rdf:li rdf:resource="https://identifiers.org/chebi/CHEBI:16488"/>
                  <rdf:li rdf:resource="https://identifiers.org/chebi/CHEBI:25203"/>
                  <rdf:li rdf:resource="https://identifiers.org/chebi/CHEBI:25204"/>
                  <rdf:li rdf:resource="https://identifiers.org/chebi/CHEBI:30308"/>
                  <rdf:li rdf:resource="https://identifiers.org/chebi/CHEBI:40838"/>
                  <rdf:li rdf:resource="https://identifiers.org/chebi/CHEBI:57791"/>
                  <rdf:li rdf:resource="https://identifiers.org/kegg.compound/C00680"/>
                  <rdf:li rdf:resource="https://identifiers.org/metanetx.chemical/MNXM529"/>
                  <rdf:li rdf:resource="https://identifiers.org/seed.compound/cpd00516"/>
                </rdf:Bag>
              </bqbiol:is>
            </rdf:Description>
          </rdf:RDF>
        </annotation>
      </species>
      <species metaid="meta_M_2aeppn_c" id="M_2aeppn_c" name="2 Aminoethyl phosphonate" compartment="c" hasOnlySubstanceUnits="false" boundaryCondition="false" constant="false" fbc:charge="-1" fbc:chemicalFormula="C2H7NO3P">
        <annotation>
          <rdf:RDF xmlns:rdf="http://www.w3.org/1999/02/22-rdf-syntax-ns#" xmlns:dcterms="http://purl.org/dc/terms/" xmlns:vCard="http://www.w3.org/2001/vcard-rdf/3.0#" xmlns:vCard4="http://www.w3.org/2006/vcard/ns#" xmlns:bqbiol="http://biomodels.net/biology-qualifiers/" xmlns:bqmodel="http://biomodels.net/model-qualifiers/">
            <rdf:Description rdf:about="#meta_M_2aeppn_c">
              <bqbiol:is>
                <rdf:Bag>
                  <rdf:li rdf:resource="https://identifiers.org/bigg.metabolite/2aeppn"/>
                </rdf:Bag>
              </bqbiol:is>
            </rdf:Description>
          </rdf:RDF>
        </annotation>
      </species>
      <species metaid="meta_M_2aeppn_e" id="M_2aeppn_e" name="2 Aminoethyl phosphonate" compartment="e" hasOnlySubstanceUnits="false" boundaryCondition="false" constant="false" fbc:charge="-1" fbc:chemicalFormula="C2H7NO3P">
        <annotation>
          <rdf:RDF xmlns:rdf="http://www.w3.org/1999/02/22-rdf-syntax-ns#" xmlns:dcterms="http://purl.org/dc/terms/" xmlns:vCard="http://www.w3.org/2001/vcard-rdf/3.0#" xmlns:vCard4="http://www.w3.org/2006/vcard/ns#" xmlns:bqbiol="http://biomodels.net/biology-qualifiers/" xmlns:bqmodel="http://biomodels.net/model-qualifiers/">
            <rdf:Description rdf:about="#meta_M_2aeppn_e">
              <bqbiol:is>
                <rdf:Bag>
                  <rdf:li rdf:resource="https://identifiers.org/bigg.metabolite/2aeppn"/>
                </rdf:Bag>
              </bqbiol:is>
            </rdf:Description>
          </rdf:RDF>
        </annotation>
      </species>
      <species metaid="meta_M_2ahbut_c" id="M_2ahbut_c" name="(S)-2-Aceto-2-hydroxybutanoate" compartment="c" hasOnlySubstanceUnits="false" boundaryCondition="false" constant="false" fbc:charge="-1" fbc:chemicalFormula="C6H9O4">
        <annotation>
          <rdf:RDF xmlns:rdf="http://www.w3.org/1999/02/22-rdf-syntax-ns#" xmlns:dcterms="http://purl.org/dc/terms/" xmlns:vCard="http://www.w3.org/2001/vcard-rdf/3.0#" xmlns:vCard4="http://www.w3.org/2006/vcard/ns#" xmlns:bqbiol="http://biomodels.net/biology-qualifiers/" xmlns:bqmodel="http://biomodels.net/model-qualifiers/">
            <rdf:Description rdf:about="#meta_M_2ahbut_c">
              <bqbiol:is>
                <rdf:Bag>
                  <rdf:li rdf:resource="https://identifiers.org/bigg.metabolite/2ahbut"/>
                  <rdf:li rdf:resource="https://identifiers.org/biocyc/META:2-ACETO-2-HYDROXY-BUTYRATE"/>
                  <rdf:li rdf:resource="https://identifiers.org/chebi/CHEBI:18730"/>
                  <rdf:li rdf:resource="https://identifiers.org/chebi/CHEBI:27681"/>
                  <rdf:li rdf:resource="https://identifiers.org/chebi/CHEBI:373"/>
                  <rdf:li rdf:resource="https://identifiers.org/chebi/CHEBI:49256"/>
                  <rdf:li rdf:resource="https://identifiers.org/hmdb/HMDB06854"/>
                  <rdf:li rdf:resource="https://identifiers.org/hmdb/HMDB06900"/>
                  <rdf:li rdf:resource="https://identifiers.org/kegg.compound/C06006"/>
                  <rdf:li rdf:resource="https://identifiers.org/lipidmaps/LMFA01050383"/>
                  <rdf:li rdf:resource="https://identifiers.org/metanetx.chemical/MNXM114220"/>
                  <rdf:li rdf:resource="https://identifiers.org/seed.compound/cpd19045"/>
                </rdf:Bag>
              </bqbiol:is>
            </rdf:Description>
          </rdf:RDF>
        </annotation>
      </species>
      <species metaid="meta_M_2ahhmd_c" id="M_2ahhmd_c" name="2 Amino 4 hydroxy 6 hydroxymethyl 7 8 dihydropteridine diphosphate C7H8N5O8P2" compartment="c" hasOnlySubstanceUnits="false" boundaryCondition="false" constant="false" fbc:charge="-3" fbc:chemicalFormula="C7H8N5O8P2">
        <annotation>
          <rdf:RDF xmlns:rdf="http://www.w3.org/1999/02/22-rdf-syntax-ns#" xmlns:dcterms="http://purl.org/dc/terms/" xmlns:vCard="http://www.w3.org/2001/vcard-rdf/3.0#" xmlns:vCard4="http://www.w3.org/2006/vcard/ns#" xmlns:bqbiol="http://biomodels.net/biology-qualifiers/" xmlns:bqmodel="http://biomodels.net/model-qualifiers/">
            <rdf:Description rdf:about="#meta_M_2ahhmd_c">
              <bqbiol:is>
                <rdf:Bag>
                  <rdf:li rdf:resource="https://identifiers.org/bigg.metabolite/2ahhmd"/>
                  <rdf:li rdf:resource="https://identifiers.org/biocyc/META:DIHYDROPTERIN-CH2OH-PP"/>
                  <rdf:li rdf:resource="https://identifiers.org/chebi/CHEBI:1011"/>
                  <rdf:li rdf:resource="https://identifiers.org/chebi/CHEBI:11512"/>
                  <rdf:li rdf:resource="https://identifiers.org/chebi/CHEBI:11517"/>
                  <rdf:li rdf:resource="https://identifiers.org/chebi/CHEBI:15998"/>
                  <rdf:li rdf:resource="https://identifiers.org/chebi/CHEBI:19465"/>
                  <rdf:li rdf:resource="https://identifiers.org/chebi/CHEBI:57602"/>
                  <rdf:li rdf:resource="https://identifiers.org/chebi/CHEBI:72950"/>
                  <rdf:li rdf:resource="https://identifiers.org/chebi/CHEBI:73083"/>
                  <rdf:li rdf:resource="https://identifiers.org/kegg.compound/C04807"/>
                  <rdf:li rdf:resource="https://identifiers.org/metanetx.chemical/MNXM1160"/>
                  <rdf:li rdf:resource="https://identifiers.org/seed.compound/cpd02920"/>
                </rdf:Bag>
              </bqbiol:is>
            </rdf:Description>
          </rdf:RDF>
        </annotation>
      </species>
      <species metaid="meta_M_2ahhmp_c" id="M_2ahhmp_c" name="2 Amino 4 hydroxy 6 hydroxymethyl 7 8 dihydropteridine C7H9N5O2" compartment="c" hasOnlySubstanceUnits="false" boundaryCondition="false" constant="false" fbc:charge="0" fbc:chemicalFormula="C7H9N5O2">
        <annotation>
          <rdf:RDF xmlns:rdf="http://www.w3.org/1999/02/22-rdf-syntax-ns#" xmlns:dcterms="http://purl.org/dc/terms/" xmlns:vCard="http://www.w3.org/2001/vcard-rdf/3.0#" xmlns:vCard4="http://www.w3.org/2006/vcard/ns#" xmlns:bqbiol="http://biomodels.net/biology-qualifiers/" xmlns:bqmodel="http://biomodels.net/model-qualifiers/">
            <rdf:Description rdf:about="#meta_M_2ahhmp_c">
              <bqbiol:is>
                <rdf:Bag>
                  <rdf:li rdf:resource="https://identifiers.org/bigg.metabolite/2ahhmp"/>
                  <rdf:li rdf:resource="https://identifiers.org/metanetx.chemical/MNXM146055"/>
                </rdf:Bag>
              </bqbiol:is>
            </rdf:Description>
          </rdf:RDF>
        </annotation>
      </species>
      <species metaid="meta_M_2amsa_c" id="M_2amsa_c" name="2-Aminomalonate semialdehyde" compartment="c" hasOnlySubstanceUnits="false" boundaryCondition="false" constant="false" fbc:charge="0" fbc:chemicalFormula="C3H5NO3">
        <annotation>
          <rdf:RDF xmlns:rdf="http://www.w3.org/1999/02/22-rdf-syntax-ns#" xmlns:dcterms="http://purl.org/dc/terms/" xmlns:vCard="http://www.w3.org/2001/vcard-rdf/3.0#" xmlns:vCard4="http://www.w3.org/2006/vcard/ns#" xmlns:bqbiol="http://biomodels.net/biology-qualifiers/" xmlns:bqmodel="http://biomodels.net/model-qualifiers/">
            <rdf:Description rdf:about="#meta_M_2amsa_c">
              <bqbiol:is>
                <rdf:Bag>
                  <rdf:li rdf:resource="https://identifiers.org/bigg.metabolite/2amsa"/>
                  <rdf:li rdf:resource="https://identifiers.org/biocyc/META:2-AMINOMALONATE-SEMIALDEHYDE"/>
                  <rdf:li rdf:resource="https://identifiers.org/chebi/CHEBI:1020"/>
                  <rdf:li rdf:resource="https://identifiers.org/chebi/CHEBI:21210"/>
                  <rdf:li rdf:resource="https://identifiers.org/chebi/CHEBI:37012"/>
                  <rdf:li rdf:resource="https://identifiers.org/chebi/CHEBI:58671"/>
                  <rdf:li rdf:resource="https://identifiers.org/chebi/CHEBI:77662"/>
                  <rdf:li rdf:resource="https://identifiers.org/kegg.compound/C11822"/>
                  <rdf:li rdf:resource="https://identifiers.org/metanetx.chemical/MNXM2124"/>
                  <rdf:li rdf:resource="https://identifiers.org/seed.compound/cpd08626"/>
                </rdf:Bag>
              </bqbiol:is>
            </rdf:Description>
          </rdf:RDF>
        </annotation>
      </species>
      <species metaid="meta_M_2aobut_c" id="M_2aobut_c" name="L-2-Amino-3-oxobutanoate" compartment="c" hasOnlySubstanceUnits="false" boundaryCondition="false" constant="false" fbc:charge="0" fbc:chemicalFormula="C4H7NO3">
        <annotation>
          <rdf:RDF xmlns:rdf="http://www.w3.org/1999/02/22-rdf-syntax-ns#" xmlns:dcterms="http://purl.org/dc/terms/" xmlns:vCard="http://www.w3.org/2001/vcard-rdf/3.0#" xmlns:vCard4="http://www.w3.org/2006/vcard/ns#" xmlns:bqbiol="http://biomodels.net/biology-qualifiers/" xmlns:bqmodel="http://biomodels.net/model-qualifiers/">
            <rdf:Description rdf:about="#meta_M_2aobut_c">
              <bqbiol:is>
                <rdf:Bag>
                  <rdf:li rdf:resource="https://identifiers.org/bigg.metabolite/2aobut"/>
                  <rdf:li rdf:resource="https://identifiers.org/biocyc/META:AMINO-OXOBUT"/>
                  <rdf:li rdf:resource="https://identifiers.org/chebi/CHEBI:13048"/>
                  <rdf:li rdf:resource="https://identifiers.org/chebi/CHEBI:16944"/>
                  <rdf:li rdf:resource="https://identifiers.org/chebi/CHEBI:21195"/>
                  <rdf:li rdf:resource="https://identifiers.org/chebi/CHEBI:35229"/>
                  <rdf:li rdf:resource="https://identifiers.org/chebi/CHEBI:40668"/>
                  <rdf:li rdf:resource="https://identifiers.org/chebi/CHEBI:40673"/>
                  <rdf:li rdf:resource="https://identifiers.org/chebi/CHEBI:6156"/>
                  <rdf:li rdf:resource="https://identifiers.org/chebi/CHEBI:78948"/>
                  <rdf:li rdf:resource="https://identifiers.org/hmdb/HMDB06454"/>
                  <rdf:li rdf:resource="https://identifiers.org/kegg.compound/C03508"/>
                  <rdf:li rdf:resource="https://identifiers.org/lipidmaps/LMFA01060172"/>
                  <rdf:li rdf:resource="https://identifiers.org/metanetx.chemical/MNXM114087"/>
                  <rdf:li rdf:resource="https://identifiers.org/seed.compound/cpd02211"/>
                </rdf:Bag>
              </bqbiol:is>
            </rdf:Description>
          </rdf:RDF>
        </annotation>
      </species>
      <species metaid="meta_M_2chdeacp_c" id="M_2chdeacp_c" name="Cis Hexadec 2 enoyl acyl carrier protein" compartment="c" hasOnlySubstanceUnits="false" boundaryCondition="false" constant="false" fbc:charge="0" fbc:chemicalFormula="C16H28OX">
        <annotation>
          <rdf:RDF xmlns:rdf="http://www.w3.org/1999/02/22-rdf-syntax-ns#" xmlns:dcterms="http://purl.org/dc/terms/" xmlns:vCard="http://www.w3.org/2001/vcard-rdf/3.0#" xmlns:vCard4="http://www.w3.org/2006/vcard/ns#" xmlns:bqbiol="http://biomodels.net/biology-qualifiers/" xmlns:bqmodel="http://biomodels.net/model-qualifiers/">
            <rdf:Description rdf:about="#meta_M_2chdeacp_c">
              <bqbiol:is>
                <rdf:Bag>
                  <rdf:li rdf:resource="https://identifiers.org/bigg.metabolite/2chdeacp"/>
                </rdf:Bag>
              </bqbiol:is>
            </rdf:Description>
          </rdf:RDF>
        </annotation>
      </species>
      <species metaid="meta_M_2cpr5p_c" id="M_2cpr5p_c" name="1-(2-Carboxyphenylamino)-1-deoxy-D-ribulose 5-phosphate" compartment="c" hasOnlySubstanceUnits="false" boundaryCondition="false" constant="false" fbc:charge="-3" fbc:chemicalFormula="C12H13NO9P">
        <annotation>
          <rdf:RDF xmlns:rdf="http://www.w3.org/1999/02/22-rdf-syntax-ns#" xmlns:dcterms="http://purl.org/dc/terms/" xmlns:vCard="http://www.w3.org/2001/vcard-rdf/3.0#" xmlns:vCard4="http://www.w3.org/2006/vcard/ns#" xmlns:bqbiol="http://biomodels.net/biology-qualifiers/" xmlns:bqmodel="http://biomodels.net/model-qualifiers/">
            <rdf:Description rdf:about="#meta_M_2cpr5p_c">
              <bqbiol:is>
                <rdf:Bag>
                  <rdf:li rdf:resource="https://identifiers.org/bigg.metabolite/2cpr5p"/>
                  <rdf:li rdf:resource="https://identifiers.org/biocyc/META:CARBOXYPHENYLAMINO-DEOXYRIBULOSE-P"/>
                  <rdf:li rdf:resource="https://identifiers.org/chebi/CHEBI:11186"/>
                  <rdf:li rdf:resource="https://identifiers.org/chebi/CHEBI:18959"/>
                  <rdf:li rdf:resource="https://identifiers.org/chebi/CHEBI:28625"/>
                  <rdf:li rdf:resource="https://identifiers.org/chebi/CHEBI:29112"/>
                  <rdf:li rdf:resource="https://identifiers.org/chebi/CHEBI:565"/>
                  <rdf:li rdf:resource="https://identifiers.org/chebi/CHEBI:566"/>
                  <rdf:li rdf:resource="https://identifiers.org/chebi/CHEBI:58613"/>
                  <rdf:li rdf:resource="https://identifiers.org/kegg.compound/C01302"/>
                  <rdf:li rdf:resource="https://identifiers.org/metanetx.chemical/MNXM1455"/>
                  <rdf:li rdf:resource="https://identifiers.org/seed.compound/cpd00956"/>
                </rdf:Bag>
              </bqbiol:is>
            </rdf:Description>
          </rdf:RDF>
        </annotation>
      </species>
      <species metaid="meta_M_2ctdeacp_c" id="M_2ctdeacp_c" name="Cis Tetradec 2 enoyl acyl carrier protein" compartment="c" hasOnlySubstanceUnits="false" boundaryCondition="false" constant="false" fbc:charge="0" fbc:chemicalFormula="C14H24OX">
        <annotation>
          <rdf:RDF xmlns:rdf="http://www.w3.org/1999/02/22-rdf-syntax-ns#" xmlns:dcterms="http://purl.org/dc/terms/" xmlns:vCard="http://www.w3.org/2001/vcard-rdf/3.0#" xmlns:vCard4="http://www.w3.org/2006/vcard/ns#" xmlns:bqbiol="http://biomodels.net/biology-qualifiers/" xmlns:bqmodel="http://biomodels.net/model-qualifiers/">
            <rdf:Description rdf:about="#meta_M_2ctdeacp_c">
              <bqbiol:is>
                <rdf:Bag>
                  <rdf:li rdf:resource="https://identifiers.org/bigg.metabolite/2ctdeacp"/>
                </rdf:Bag>
              </bqbiol:is>
            </rdf:Description>
          </rdf:RDF>
        </annotation>
      </species>
      <species metaid="meta_M_2dda7p_c" id="M_2dda7p_c" name="2-Dehydro-3-deoxy-D-arabino-heptonate 7-phosphate" compartment="c" hasOnlySubstanceUnits="false" boundaryCondition="false" constant="false" fbc:charge="-3" fbc:chemicalFormula="C7H10O10P">
        <annotation>
          <rdf:RDF xmlns:rdf="http://www.w3.org/1999/02/22-rdf-syntax-ns#" xmlns:dcterms="http://purl.org/dc/terms/" xmlns:vCard="http://www.w3.org/2001/vcard-rdf/3.0#" xmlns:vCard4="http://www.w3.org/2006/vcard/ns#" xmlns:bqbiol="http://biomodels.net/biology-qualifiers/" xmlns:bqmodel="http://biomodels.net/model-qualifiers/">
            <rdf:Description rdf:about="#meta_M_2dda7p_c">
              <bqbiol:is>
                <rdf:Bag>
                  <rdf:li rdf:resource="https://identifiers.org/bigg.metabolite/2dda7p"/>
                  <rdf:li rdf:resource="https://identifiers.org/biocyc/META:3-DEOXY-D-ARABINO-HEPTULOSONATE-7-P"/>
                  <rdf:li rdf:resource="https://identifiers.org/chebi/CHEBI:1053"/>
                  <rdf:li rdf:resource="https://identifiers.org/chebi/CHEBI:11544"/>
                  <rdf:li rdf:resource="https://identifiers.org/chebi/CHEBI:11785"/>
                  <rdf:li rdf:resource="https://identifiers.org/chebi/CHEBI:11786"/>
                  <rdf:li rdf:resource="https://identifiers.org/chebi/CHEBI:18150"/>
                  <rdf:li rdf:resource="https://identifiers.org/chebi/CHEBI:19523"/>
                  <rdf:li rdf:resource="https://identifiers.org/chebi/CHEBI:20003"/>
                  <rdf:li rdf:resource="https://identifiers.org/chebi/CHEBI:29477"/>
                  <rdf:li rdf:resource="https://identifiers.org/chebi/CHEBI:58394"/>
                  <rdf:li rdf:resource="https://identifiers.org/kegg.compound/C04691"/>
                  <rdf:li rdf:resource="https://identifiers.org/metanetx.chemical/MNXM1219"/>
                  <rdf:li rdf:resource="https://identifiers.org/seed.compound/cpd02857"/>
                </rdf:Bag>
              </bqbiol:is>
            </rdf:Description>
          </rdf:RDF>
        </annotation>
      </species>
      <species metaid="meta_M_2dhguln_c" id="M_2dhguln_c" name="2-Dehydro-L-gulonate" compartment="c" hasOnlySubstanceUnits="false" boundaryCondition="false" constant="false" fbc:charge="-1" fbc:chemicalFormula="C6H9O7">
        <annotation>
          <rdf:RDF xmlns:rdf="http://www.w3.org/1999/02/22-rdf-syntax-ns#" xmlns:dcterms="http://purl.org/dc/terms/" xmlns:vCard="http://www.w3.org/2001/vcard-rdf/3.0#" xmlns:vCard4="http://www.w3.org/2006/vcard/ns#" xmlns:bqbiol="http://biomodels.net/biology-qualifiers/" xmlns:bqmodel="http://biomodels.net/model-qualifiers/">
            <rdf:Description rdf:about="#meta_M_2dhguln_c">
              <bqbiol:is>
                <rdf:Bag>
                  <rdf:li rdf:resource="https://identifiers.org/bigg.metabolite/2dhguln"/>
                  <rdf:li rdf:resource="https://identifiers.org/metanetx.chemical/MNXM114283"/>
                  <rdf:li rdf:resource="https://identifiers.org/seed.compound/cpd15351"/>
                </rdf:Bag>
              </bqbiol:is>
            </rdf:Description>
          </rdf:RDF>
        </annotation>
      </species>
      <species metaid="meta_M_2dhp_c" id="M_2dhp_c" name="2-Dehydropantoate" compartment="c" hasOnlySubstanceUnits="false" boundaryCondition="false" constant="false" fbc:charge="-1" fbc:chemicalFormula="C6H9O4">
        <annotation>
          <rdf:RDF xmlns:rdf="http://www.w3.org/1999/02/22-rdf-syntax-ns#" xmlns:dcterms="http://purl.org/dc/terms/" xmlns:vCard="http://www.w3.org/2001/vcard-rdf/3.0#" xmlns:vCard4="http://www.w3.org/2006/vcard/ns#" xmlns:bqbiol="http://biomodels.net/biology-qualifiers/" xmlns:bqmodel="http://biomodels.net/model-qualifiers/">
            <rdf:Description rdf:about="#meta_M_2dhp_c">
              <bqbiol:is>
                <rdf:Bag>
                  <rdf:li rdf:resource="https://identifiers.org/bigg.metabolite/2dhp"/>
                  <rdf:li rdf:resource="https://identifiers.org/biocyc/META:2-DEHYDROPANTOATE"/>
                  <rdf:li rdf:resource="https://identifiers.org/chebi/CHEBI:1071"/>
                  <rdf:li rdf:resource="https://identifiers.org/chebi/CHEBI:11561"/>
                  <rdf:li rdf:resource="https://identifiers.org/chebi/CHEBI:17094"/>
                  <rdf:li rdf:resource="https://identifiers.org/chebi/CHEBI:19545"/>
                  <rdf:li rdf:resource="https://identifiers.org/kegg.compound/C00966"/>
                  <rdf:li rdf:resource="https://identifiers.org/metanetx.chemical/MNXM959"/>
                  <rdf:li rdf:resource="https://identifiers.org/seed.compound/cpd00712"/>
                </rdf:Bag>
              </bqbiol:is>
            </rdf:Description>
          </rdf:RDF>
        </annotation>
      </species>
      <species metaid="meta_M_2dmmq7_c" id="M_2dmmq7_c" name="2-Demethylmenaquinone 7" compartment="c" hasOnlySubstanceUnits="false" boundaryCondition="false" constant="false" fbc:charge="0" fbc:chemicalFormula="C45H62O2">
        <annotation>
          <rdf:RDF xmlns:rdf="http://www.w3.org/1999/02/22-rdf-syntax-ns#" xmlns:dcterms="http://purl.org/dc/terms/" xmlns:vCard="http://www.w3.org/2001/vcard-rdf/3.0#" xmlns:vCard4="http://www.w3.org/2006/vcard/ns#" xmlns:bqbiol="http://biomodels.net/biology-qualifiers/" xmlns:bqmodel="http://biomodels.net/model-qualifiers/">
            <rdf:Description rdf:about="#meta_M_2dmmq7_c">
              <bqbiol:is>
                <rdf:Bag>
                  <rdf:li rdf:resource="https://identifiers.org/bigg.metabolite/2dmmq7"/>
                  <rdf:li rdf:resource="https://identifiers.org/metanetx.chemical/MNXM164125"/>
                  <rdf:li rdf:resource="https://identifiers.org/seed.compound/cpd29732"/>
                </rdf:Bag>
              </bqbiol:is>
            </rdf:Description>
          </rdf:RDF>
        </annotation>
      </species>
      <species metaid="meta_M_2dmmq8_c" id="M_2dmmq8_c" name="2-Demethylmenaquinone 8" compartment="c" hasOnlySubstanceUnits="false" boundaryCondition="false" constant="false" fbc:charge="0" fbc:chemicalFormula="C50H70O2">
        <annotation>
          <rdf:RDF xmlns:rdf="http://www.w3.org/1999/02/22-rdf-syntax-ns#" xmlns:dcterms="http://purl.org/dc/terms/" xmlns:vCard="http://www.w3.org/2001/vcard-rdf/3.0#" xmlns:vCard4="http://www.w3.org/2006/vcard/ns#" xmlns:bqbiol="http://biomodels.net/biology-qualifiers/" xmlns:bqmodel="http://biomodels.net/model-qualifiers/">
            <rdf:Description rdf:about="#meta_M_2dmmq8_c">
              <bqbiol:is>
                <rdf:Bag>
                  <rdf:li rdf:resource="https://identifiers.org/bigg.metabolite/2dmmq8"/>
                  <rdf:li rdf:resource="https://identifiers.org/biocyc/META:DEMETHYLMENAQUINONE"/>
                  <rdf:li rdf:resource="https://identifiers.org/chebi/CHEBI:48455"/>
                  <rdf:li rdf:resource="https://identifiers.org/lipidmaps/LMPR02030027"/>
                  <rdf:li rdf:resource="https://identifiers.org/metanetx.chemical/MNXM2178"/>
                  <rdf:li rdf:resource="https://identifiers.org/seed.compound/cpd15352"/>
                </rdf:Bag>
              </bqbiol:is>
            </rdf:Description>
          </rdf:RDF>
        </annotation>
      </species>
      <species metaid="meta_M_2dmmql8_c" id="M_2dmmql8_c" name="2-Demethylmenaquinol 8" compartment="c" hasOnlySubstanceUnits="false" boundaryCondition="false" constant="false" fbc:charge="0" fbc:chemicalFormula="C50H72O2">
        <annotation>
          <rdf:RDF xmlns:rdf="http://www.w3.org/1999/02/22-rdf-syntax-ns#" xmlns:dcterms="http://purl.org/dc/terms/" xmlns:vCard="http://www.w3.org/2001/vcard-rdf/3.0#" xmlns:vCard4="http://www.w3.org/2006/vcard/ns#" xmlns:bqbiol="http://biomodels.net/biology-qualifiers/" xmlns:bqmodel="http://biomodels.net/model-qualifiers/">
            <rdf:Description rdf:about="#meta_M_2dmmql8_c">
              <bqbiol:is>
                <rdf:Bag>
                  <rdf:li rdf:resource="https://identifiers.org/bigg.metabolite/2dmmql8"/>
                  <rdf:li rdf:resource="https://identifiers.org/biocyc/META:CPD-12115"/>
                  <rdf:li rdf:resource="https://identifiers.org/chebi/CHEBI:61873"/>
                  <rdf:li rdf:resource="https://identifiers.org/metanetx.chemical/MNXM558"/>
                </rdf:Bag>
              </bqbiol:is>
            </rdf:Description>
          </rdf:RDF>
        </annotation>
      </species>
      <species metaid="meta_M_2dr1p_c" id="M_2dr1p_c" name="2-Deoxy-D-ribose 1-phosphate" compartment="c" hasOnlySubstanceUnits="false" boundaryCondition="false" constant="false" fbc:charge="-2" fbc:chemicalFormula="C5H9O7P">
        <annotation>
          <rdf:RDF xmlns:rdf="http://www.w3.org/1999/02/22-rdf-syntax-ns#" xmlns:dcterms="http://purl.org/dc/terms/" xmlns:vCard="http://www.w3.org/2001/vcard-rdf/3.0#" xmlns:vCard4="http://www.w3.org/2006/vcard/ns#" xmlns:bqbiol="http://biomodels.net/biology-qualifiers/" xmlns:bqmodel="http://biomodels.net/model-qualifiers/">
            <rdf:Description rdf:about="#meta_M_2dr1p_c">
              <bqbiol:is>
                <rdf:Bag>
                  <rdf:li rdf:resource="https://identifiers.org/bigg.metabolite/2dr1p"/>
                  <rdf:li rdf:resource="https://identifiers.org/biocyc/META:DEOXY-D-RIBOSE-1-PHOSPHATE"/>
                  <rdf:li rdf:resource="https://identifiers.org/chebi/CHEBI:1081"/>
                  <rdf:li rdf:resource="https://identifiers.org/chebi/CHEBI:11563"/>
                  <rdf:li rdf:resource="https://identifiers.org/chebi/CHEBI:19558"/>
                  <rdf:li rdf:resource="https://identifiers.org/chebi/CHEBI:28542"/>
                  <rdf:li rdf:resource="https://identifiers.org/chebi/CHEBI:57259"/>
                  <rdf:li rdf:resource="https://identifiers.org/chebi/CHEBI:58576"/>
                  <rdf:li rdf:resource="https://identifiers.org/hmdb/HMDB01351"/>
                  <rdf:li rdf:resource="https://identifiers.org/kegg.compound/C00672"/>
                  <rdf:li rdf:resource="https://identifiers.org/metanetx.chemical/MNXM789"/>
                  <rdf:li rdf:resource="https://identifiers.org/seed.compound/cpd00509"/>
                  <rdf:li rdf:resource="https://identifiers.org/seed.compound/cpd26845"/>
                </rdf:Bag>
              </bqbiol:is>
            </rdf:Description>
          </rdf:RDF>
        </annotation>
      </species>
      <species metaid="meta_M_2dr5p_c" id="M_2dr5p_c" name="2-Deoxy-D-ribose 5-phosphate" compartment="c" hasOnlySubstanceUnits="false" boundaryCondition="false" constant="false" fbc:charge="-2" fbc:chemicalFormula="C5H9O7P">
        <annotation>
          <rdf:RDF xmlns:rdf="http://www.w3.org/1999/02/22-rdf-syntax-ns#" xmlns:dcterms="http://purl.org/dc/terms/" xmlns:vCard="http://www.w3.org/2001/vcard-rdf/3.0#" xmlns:vCard4="http://www.w3.org/2006/vcard/ns#" xmlns:bqbiol="http://biomodels.net/biology-qualifiers/" xmlns:bqmodel="http://biomodels.net/model-qualifiers/">
            <rdf:Description rdf:about="#meta_M_2dr5p_c">
              <bqbiol:is>
                <rdf:Bag>
                  <rdf:li rdf:resource="https://identifiers.org/bigg.metabolite/2dr5p"/>
                  <rdf:li rdf:resource="https://identifiers.org/biocyc/META:DEOXY-RIBOSE-5P"/>
                  <rdf:li rdf:resource="https://identifiers.org/chebi/CHEBI:1082"/>
                  <rdf:li rdf:resource="https://identifiers.org/chebi/CHEBI:11566"/>
                  <rdf:li rdf:resource="https://identifiers.org/chebi/CHEBI:16132"/>
                  <rdf:li rdf:resource="https://identifiers.org/chebi/CHEBI:19559"/>
                  <rdf:li rdf:resource="https://identifiers.org/chebi/CHEBI:42055"/>
                  <rdf:li rdf:resource="https://identifiers.org/chebi/CHEBI:55513"/>
                  <rdf:li rdf:resource="https://identifiers.org/chebi/CHEBI:57651"/>
                  <rdf:li rdf:resource="https://identifiers.org/chebi/CHEBI:62877"/>
                  <rdf:li rdf:resource="https://identifiers.org/hmdb/HMDB01031"/>
                  <rdf:li rdf:resource="https://identifiers.org/kegg.compound/C00673"/>
                  <rdf:li rdf:resource="https://identifiers.org/metanetx.chemical/MNXM2179"/>
                  <rdf:li rdf:resource="https://identifiers.org/seed.compound/cpd00510"/>
                  <rdf:li rdf:resource="https://identifiers.org/seed.compound/cpd26846"/>
                </rdf:Bag>
              </bqbiol:is>
            </rdf:Description>
          </rdf:RDF>
        </annotation>
      </species>
      <species metaid="meta_M_2fe1s_c" id="M_2fe1s_c" name="[2Fe-1S] desulfurated iron-sulfur cluster" compartment="c" hasOnlySubstanceUnits="false" boundaryCondition="false" constant="false" fbc:charge="2" fbc:chemicalFormula="SFe2">
        <annotation>
          <rdf:RDF xmlns:rdf="http://www.w3.org/1999/02/22-rdf-syntax-ns#" xmlns:dcterms="http://purl.org/dc/terms/" xmlns:vCard="http://www.w3.org/2001/vcard-rdf/3.0#" xmlns:vCard4="http://www.w3.org/2006/vcard/ns#" xmlns:bqbiol="http://biomodels.net/biology-qualifiers/" xmlns:bqmodel="http://biomodels.net/model-qualifiers/">
            <rdf:Description rdf:about="#meta_M_2fe1s_c">
              <bqbiol:is>
                <rdf:Bag>
                  <rdf:li rdf:resource="https://identifiers.org/bigg.metabolite/2fe1s"/>
                  <rdf:li rdf:resource="https://identifiers.org/metanetx.chemical/MNXM147395"/>
                </rdf:Bag>
              </bqbiol:is>
            </rdf:Description>
          </rdf:RDF>
        </annotation>
      </species>
      <species metaid="meta_M_2fe2s_c" id="M_2fe2s_c" name="[2Fe-2S] iron-sulfur cluster" compartment="c" hasOnlySubstanceUnits="false" boundaryCondition="false" constant="false" fbc:charge="2" fbc:chemicalFormula="S2Fe2">
        <annotation>
          <rdf:RDF xmlns:rdf="http://www.w3.org/1999/02/22-rdf-syntax-ns#" xmlns:dcterms="http://purl.org/dc/terms/" xmlns:vCard="http://www.w3.org/2001/vcard-rdf/3.0#" xmlns:vCard4="http://www.w3.org/2006/vcard/ns#" xmlns:bqbiol="http://biomodels.net/biology-qualifiers/" xmlns:bqmodel="http://biomodels.net/model-qualifiers/">
            <rdf:Description rdf:about="#meta_M_2fe2s_c">
              <bqbiol:is>
                <rdf:Bag>
                  <rdf:li rdf:resource="https://identifiers.org/bigg.metabolite/2fe2s"/>
                  <rdf:li rdf:resource="https://identifiers.org/chebi/CHEBI:21134"/>
                  <rdf:li rdf:resource="https://identifiers.org/chebi/CHEBI:49600"/>
                  <rdf:li rdf:resource="https://identifiers.org/chebi/CHEBI:49601"/>
                  <rdf:li rdf:resource="https://identifiers.org/chebi/CHEBI:64605"/>
                  <rdf:li rdf:resource="https://identifiers.org/metanetx.chemical/MNXM151647"/>
                  <rdf:li rdf:resource="https://identifiers.org/seed.compound/cpd24604"/>
                </rdf:Bag>
              </bqbiol:is>
            </rdf:Description>
          </rdf:RDF>
        </annotation>
      </species>
      <species metaid="meta_M_2h3mb_c" id="M_2h3mb_c" name="2 hydroxy 3 methyl butanoate" compartment="c" hasOnlySubstanceUnits="false" boundaryCondition="false" constant="false" fbc:charge="-3" fbc:chemicalFormula="C6H8O6PS">
        <annotation>
          <rdf:RDF xmlns:rdf="http://www.w3.org/1999/02/22-rdf-syntax-ns#" xmlns:dcterms="http://purl.org/dc/terms/" xmlns:vCard="http://www.w3.org/2001/vcard-rdf/3.0#" xmlns:vCard4="http://www.w3.org/2006/vcard/ns#" xmlns:bqbiol="http://biomodels.net/biology-qualifiers/" xmlns:bqmodel="http://biomodels.net/model-qualifiers/">
            <rdf:Description rdf:about="#meta_M_2h3mb_c">
              <bqbiol:is>
                <rdf:Bag>
                  <rdf:li rdf:resource="https://identifiers.org/bigg.metabolite/2h3mb"/>
                </rdf:Bag>
              </bqbiol:is>
            </rdf:Description>
          </rdf:RDF>
        </annotation>
      </species>
      <species metaid="meta_M_2h3mb_e" id="M_2h3mb_e" name="2 hydroxy 3 methyl butanoate" compartment="e" hasOnlySubstanceUnits="false" boundaryCondition="false" constant="false" fbc:charge="-3" fbc:chemicalFormula="C6H8O6PS">
        <annotation>
          <rdf:RDF xmlns:rdf="http://www.w3.org/1999/02/22-rdf-syntax-ns#" xmlns:dcterms="http://purl.org/dc/terms/" xmlns:vCard="http://www.w3.org/2001/vcard-rdf/3.0#" xmlns:vCard4="http://www.w3.org/2006/vcard/ns#" xmlns:bqbiol="http://biomodels.net/biology-qualifiers/" xmlns:bqmodel="http://biomodels.net/model-qualifiers/">
            <rdf:Description rdf:about="#meta_M_2h3mb_e">
              <bqbiol:is>
                <rdf:Bag>
                  <rdf:li rdf:resource="https://identifiers.org/bigg.metabolite/2h3mb"/>
                </rdf:Bag>
              </bqbiol:is>
            </rdf:Description>
          </rdf:RDF>
        </annotation>
      </species>
      <species metaid="meta_M_2h3mp_c" id="M_2h3mp_c" name="2 hydroxy 3 methyl pentanoate" compartment="c" hasOnlySubstanceUnits="false" boundaryCondition="false" constant="false" fbc:charge="-3" fbc:chemicalFormula="C6H8O6PS">
        <annotation>
          <rdf:RDF xmlns:rdf="http://www.w3.org/1999/02/22-rdf-syntax-ns#" xmlns:dcterms="http://purl.org/dc/terms/" xmlns:vCard="http://www.w3.org/2001/vcard-rdf/3.0#" xmlns:vCard4="http://www.w3.org/2006/vcard/ns#" xmlns:bqbiol="http://biomodels.net/biology-qualifiers/" xmlns:bqmodel="http://biomodels.net/model-qualifiers/">
            <rdf:Description rdf:about="#meta_M_2h3mp_c">
              <bqbiol:is>
                <rdf:Bag>
                  <rdf:li rdf:resource="https://identifiers.org/bigg.metabolite/2h3mp"/>
                </rdf:Bag>
              </bqbiol:is>
            </rdf:Description>
          </rdf:RDF>
        </annotation>
      </species>
      <species metaid="meta_M_2h3mp_e" id="M_2h3mp_e" name="2 hydroxy 3 methyl pentanoate" compartment="e" hasOnlySubstanceUnits="false" boundaryCondition="false" constant="false" fbc:charge="-3" fbc:chemicalFormula="C6H8O6PS">
        <annotation>
          <rdf:RDF xmlns:rdf="http://www.w3.org/1999/02/22-rdf-syntax-ns#" xmlns:dcterms="http://purl.org/dc/terms/" xmlns:vCard="http://www.w3.org/2001/vcard-rdf/3.0#" xmlns:vCard4="http://www.w3.org/2006/vcard/ns#" xmlns:bqbiol="http://biomodels.net/biology-qualifiers/" xmlns:bqmodel="http://biomodels.net/model-qualifiers/">
            <rdf:Description rdf:about="#meta_M_2h3mp_e">
              <bqbiol:is>
                <rdf:Bag>
                  <rdf:li rdf:resource="https://identifiers.org/bigg.metabolite/2h3mp"/>
                </rdf:Bag>
              </bqbiol:is>
            </rdf:Description>
          </rdf:RDF>
        </annotation>
      </species>
      <species metaid="meta_M_2hxic__L_c" id="M_2hxic__L_c" name="L 2 hydroxyisocaproate" compartment="c" hasOnlySubstanceUnits="false" boundaryCondition="false" constant="false" fbc:charge="-1" fbc:chemicalFormula="C6H11O3">
        <annotation>
          <rdf:RDF xmlns:rdf="http://www.w3.org/1999/02/22-rdf-syntax-ns#" xmlns:dcterms="http://purl.org/dc/terms/" xmlns:vCard="http://www.w3.org/2001/vcard-rdf/3.0#" xmlns:vCard4="http://www.w3.org/2006/vcard/ns#" xmlns:bqbiol="http://biomodels.net/biology-qualifiers/" xmlns:bqmodel="http://biomodels.net/model-qualifiers/">
            <rdf:Description rdf:about="#meta_M_2hxic__L_c">
              <bqbiol:is>
                <rdf:Bag>
                  <rdf:li rdf:resource="https://identifiers.org/bigg.metabolite/2hxic__L"/>
                </rdf:Bag>
              </bqbiol:is>
            </rdf:Description>
          </rdf:RDF>
        </annotation>
      </species>
      <species metaid="meta_M_2hxic__L_e" id="M_2hxic__L_e" name="L 2 hydroxyisocaproate" compartment="e" hasOnlySubstanceUnits="false" boundaryCondition="false" constant="false" fbc:charge="-1" fbc:chemicalFormula="C6H11O3">
        <annotation>
          <rdf:RDF xmlns:rdf="http://www.w3.org/1999/02/22-rdf-syntax-ns#" xmlns:dcterms="http://purl.org/dc/terms/" xmlns:vCard="http://www.w3.org/2001/vcard-rdf/3.0#" xmlns:vCard4="http://www.w3.org/2006/vcard/ns#" xmlns:bqbiol="http://biomodels.net/biology-qualifiers/" xmlns:bqmodel="http://biomodels.net/model-qualifiers/">
            <rdf:Description rdf:about="#meta_M_2hxic__L_e">
              <bqbiol:is>
                <rdf:Bag>
                  <rdf:li rdf:resource="https://identifiers.org/bigg.metabolite/2hxic__L"/>
                </rdf:Bag>
              </bqbiol:is>
            </rdf:Description>
          </rdf:RDF>
        </annotation>
      </species>
      <species metaid="meta_M_2mahmp_c" id="M_2mahmp_c" name="2-Methyl-4-amino-5-hydroxymethylpyrimidine diphosphate" compartment="c" hasOnlySubstanceUnits="false" boundaryCondition="false" constant="false" fbc:charge="-3" fbc:chemicalFormula="C6H8N3O7P2">
        <annotation>
          <rdf:RDF xmlns:rdf="http://www.w3.org/1999/02/22-rdf-syntax-ns#" xmlns:dcterms="http://purl.org/dc/terms/" xmlns:vCard="http://www.w3.org/2001/vcard-rdf/3.0#" xmlns:vCard4="http://www.w3.org/2006/vcard/ns#" xmlns:bqbiol="http://biomodels.net/biology-qualifiers/" xmlns:bqmodel="http://biomodels.net/model-qualifiers/">
            <rdf:Description rdf:about="#meta_M_2mahmp_c">
              <bqbiol:is>
                <rdf:Bag>
                  <rdf:li rdf:resource="https://identifiers.org/bigg.metabolite/2mahmp"/>
                  <rdf:li rdf:resource="https://identifiers.org/biocyc/META:AMINO-HYDROXYMETHYL-METHYLPYRIMIDINE-PP"/>
                  <rdf:li rdf:resource="https://identifiers.org/chebi/CHEBI:11612"/>
                  <rdf:li rdf:resource="https://identifiers.org/chebi/CHEBI:1194"/>
                  <rdf:li rdf:resource="https://identifiers.org/chebi/CHEBI:11953"/>
                  <rdf:li rdf:resource="https://identifiers.org/chebi/CHEBI:16629"/>
                  <rdf:li rdf:resource="https://identifiers.org/chebi/CHEBI:19684"/>
                  <rdf:li rdf:resource="https://identifiers.org/chebi/CHEBI:20308"/>
                  <rdf:li rdf:resource="https://identifiers.org/chebi/CHEBI:29079"/>
                  <rdf:li rdf:resource="https://identifiers.org/chebi/CHEBI:57841"/>
                  <rdf:li rdf:resource="https://identifiers.org/kegg.compound/C04752"/>
                  <rdf:li rdf:resource="https://identifiers.org/metanetx.chemical/MNXM1135"/>
                  <rdf:li rdf:resource="https://identifiers.org/seed.compound/cpd02894"/>
                </rdf:Bag>
              </bqbiol:is>
            </rdf:Description>
          </rdf:RDF>
        </annotation>
      </species>
      <species metaid="meta_M_2mb_p_c" id="M_2mb_p_c" name="2 methylbutanoyl p" compartment="c" hasOnlySubstanceUnits="false" boundaryCondition="false" constant="false" fbc:charge="-3" fbc:chemicalFormula="C6H8N3O7P2">
        <annotation>
          <rdf:RDF xmlns:rdf="http://www.w3.org/1999/02/22-rdf-syntax-ns#" xmlns:dcterms="http://purl.org/dc/terms/" xmlns:vCard="http://www.w3.org/2001/vcard-rdf/3.0#" xmlns:vCard4="http://www.w3.org/2006/vcard/ns#" xmlns:bqbiol="http://biomodels.net/biology-qualifiers/" xmlns:bqmodel="http://biomodels.net/model-qualifiers/">
            <rdf:Description rdf:about="#meta_M_2mb_p_c">
              <bqbiol:is>
                <rdf:Bag>
                  <rdf:li rdf:resource="https://identifiers.org/bigg.metabolite/2mb_p"/>
                </rdf:Bag>
              </bqbiol:is>
            </rdf:Description>
          </rdf:RDF>
        </annotation>
      </species>
      <species metaid="meta_M_2mba_c" id="M_2mba_c" name="2 methyl butanoic acid" compartment="c" hasOnlySubstanceUnits="false" boundaryCondition="false" constant="false" fbc:charge="-1" fbc:chemicalFormula="C5H9O2">
        <annotation>
          <rdf:RDF xmlns:rdf="http://www.w3.org/1999/02/22-rdf-syntax-ns#" xmlns:dcterms="http://purl.org/dc/terms/" xmlns:vCard="http://www.w3.org/2001/vcard-rdf/3.0#" xmlns:vCard4="http://www.w3.org/2006/vcard/ns#" xmlns:bqbiol="http://biomodels.net/biology-qualifiers/" xmlns:bqmodel="http://biomodels.net/model-qualifiers/">
            <rdf:Description rdf:about="#meta_M_2mba_c">
              <bqbiol:is>
                <rdf:Bag>
                  <rdf:li rdf:resource="https://identifiers.org/bigg.metabolite/2mba"/>
                </rdf:Bag>
              </bqbiol:is>
            </rdf:Description>
          </rdf:RDF>
        </annotation>
      </species>
      <species metaid="meta_M_2mba_e" id="M_2mba_e" name="2 methyl butanoic acid" compartment="e" hasOnlySubstanceUnits="false" boundaryCondition="false" constant="false" fbc:charge="-1" fbc:chemicalFormula="C5H9O2">
        <annotation>
          <rdf:RDF xmlns:rdf="http://www.w3.org/1999/02/22-rdf-syntax-ns#" xmlns:dcterms="http://purl.org/dc/terms/" xmlns:vCard="http://www.w3.org/2001/vcard-rdf/3.0#" xmlns:vCard4="http://www.w3.org/2006/vcard/ns#" xmlns:bqbiol="http://biomodels.net/biology-qualifiers/" xmlns:bqmodel="http://biomodels.net/model-qualifiers/">
            <rdf:Description rdf:about="#meta_M_2mba_e">
              <bqbiol:is>
                <rdf:Bag>
                  <rdf:li rdf:resource="https://identifiers.org/bigg.metabolite/2mba"/>
                </rdf:Bag>
              </bqbiol:is>
            </rdf:Description>
          </rdf:RDF>
        </annotation>
      </species>
      <species metaid="meta_M_2mbald_c" id="M_2mbald_c" name="2 methylbutyraldehyde C5H10O" compartment="c" hasOnlySubstanceUnits="false" boundaryCondition="false" constant="false" fbc:charge="0" fbc:chemicalFormula="C5H10O">
        <annotation>
          <rdf:RDF xmlns:rdf="http://www.w3.org/1999/02/22-rdf-syntax-ns#" xmlns:dcterms="http://purl.org/dc/terms/" xmlns:vCard="http://www.w3.org/2001/vcard-rdf/3.0#" xmlns:vCard4="http://www.w3.org/2006/vcard/ns#" xmlns:bqbiol="http://biomodels.net/biology-qualifiers/" xmlns:bqmodel="http://biomodels.net/model-qualifiers/">
            <rdf:Description rdf:about="#meta_M_2mbald_c">
              <bqbiol:is>
                <rdf:Bag>
                  <rdf:li rdf:resource="https://identifiers.org/bigg.metabolite/2mbald"/>
                  <rdf:li rdf:resource="https://identifiers.org/biocyc/META:METHYLBUT-CPD"/>
                  <rdf:li rdf:resource="https://identifiers.org/chebi/CHEBI:11615"/>
                  <rdf:li rdf:resource="https://identifiers.org/chebi/CHEBI:1200"/>
                  <rdf:li rdf:resource="https://identifiers.org/chebi/CHEBI:16182"/>
                  <rdf:li rdf:resource="https://identifiers.org/chebi/CHEBI:19692"/>
                  <rdf:li rdf:resource="https://identifiers.org/hmdb/HMDB31526"/>
                  <rdf:li rdf:resource="https://identifiers.org/kegg.compound/C02223"/>
                  <rdf:li rdf:resource="https://identifiers.org/metanetx.chemical/MNXM2604"/>
                  <rdf:li rdf:resource="https://identifiers.org/seed.compound/cpd01499"/>
                </rdf:Bag>
              </bqbiol:is>
            </rdf:Description>
          </rdf:RDF>
        </annotation>
      </species>
      <species metaid="meta_M_2mbald_e" id="M_2mbald_e" name="2 methylbutyraldehyde C5H10O" compartment="e" hasOnlySubstanceUnits="false" boundaryCondition="false" constant="false" fbc:charge="0" fbc:chemicalFormula="C5H10O">
        <annotation>
          <rdf:RDF xmlns:rdf="http://www.w3.org/1999/02/22-rdf-syntax-ns#" xmlns:dcterms="http://purl.org/dc/terms/" xmlns:vCard="http://www.w3.org/2001/vcard-rdf/3.0#" xmlns:vCard4="http://www.w3.org/2006/vcard/ns#" xmlns:bqbiol="http://biomodels.net/biology-qualifiers/" xmlns:bqmodel="http://biomodels.net/model-qualifiers/">
            <rdf:Description rdf:about="#meta_M_2mbald_e">
              <bqbiol:is>
                <rdf:Bag>
                  <rdf:li rdf:resource="https://identifiers.org/bigg.metabolite/2mbald"/>
                  <rdf:li rdf:resource="https://identifiers.org/biocyc/META:METHYLBUT-CPD"/>
                  <rdf:li rdf:resource="https://identifiers.org/chebi/CHEBI:11615"/>
                  <rdf:li rdf:resource="https://identifiers.org/chebi/CHEBI:1200"/>
                  <rdf:li rdf:resource="https://identifiers.org/chebi/CHEBI:16182"/>
                  <rdf:li rdf:resource="https://identifiers.org/chebi/CHEBI:19692"/>
                  <rdf:li rdf:resource="https://identifiers.org/hmdb/HMDB31526"/>
                  <rdf:li rdf:resource="https://identifiers.org/kegg.compound/C02223"/>
                  <rdf:li rdf:resource="https://identifiers.org/metanetx.chemical/MNXM2604"/>
                  <rdf:li rdf:resource="https://identifiers.org/seed.compound/cpd01499"/>
                </rdf:Bag>
              </bqbiol:is>
            </rdf:Description>
          </rdf:RDF>
        </annotation>
      </species>
      <species metaid="meta_M_2mbcoa_c" id="M_2mbcoa_c" name="2-Methylbutanoyl-CoA" compartment="c" hasOnlySubstanceUnits="false" boundaryCondition="false" constant="false" fbc:charge="-4" fbc:chemicalFormula="C26H40N7O17P3S">
        <annotation>
          <rdf:RDF xmlns:rdf="http://www.w3.org/1999/02/22-rdf-syntax-ns#" xmlns:dcterms="http://purl.org/dc/terms/" xmlns:vCard="http://www.w3.org/2001/vcard-rdf/3.0#" xmlns:vCard4="http://www.w3.org/2006/vcard/ns#" xmlns:bqbiol="http://biomodels.net/biology-qualifiers/" xmlns:bqmodel="http://biomodels.net/model-qualifiers/">
            <rdf:Description rdf:about="#meta_M_2mbcoa_c">
              <bqbiol:is>
                <rdf:Bag>
                  <rdf:li rdf:resource="https://identifiers.org/bigg.metabolite/2mbcoa"/>
                  <rdf:li rdf:resource="https://identifiers.org/biocyc/META:2-METHYL-BUTYRYL-COA"/>
                  <rdf:li rdf:resource="https://identifiers.org/chebi/CHEBI:11616"/>
                  <rdf:li rdf:resource="https://identifiers.org/chebi/CHEBI:1201"/>
                  <rdf:li rdf:resource="https://identifiers.org/chebi/CHEBI:15477"/>
                  <rdf:li rdf:resource="https://identifiers.org/chebi/CHEBI:19693"/>
                  <rdf:li rdf:resource="https://identifiers.org/chebi/CHEBI:57336"/>
                  <rdf:li rdf:resource="https://identifiers.org/hmdb/HMDB01041"/>
                  <rdf:li rdf:resource="https://identifiers.org/hmdb/HMDB02021"/>
                  <rdf:li rdf:resource="https://identifiers.org/hmdb/HMDB02191"/>
                  <rdf:li rdf:resource="https://identifiers.org/hmdb/HMDB02253"/>
                  <rdf:li rdf:resource="https://identifiers.org/kegg.compound/C01033"/>
                  <rdf:li rdf:resource="https://identifiers.org/lipidmaps/LMFA07050190"/>
                  <rdf:li rdf:resource="https://identifiers.org/metanetx.chemical/MNXM569"/>
                  <rdf:li rdf:resource="https://identifiers.org/seed.compound/cpd00760"/>
                </rdf:Bag>
              </bqbiol:is>
            </rdf:Description>
          </rdf:RDF>
        </annotation>
      </species>
      <species metaid="meta_M_2mpa_c" id="M_2mpa_c" name="2 methylpropanoic acid" compartment="c" hasOnlySubstanceUnits="false" boundaryCondition="false" constant="false" fbc:charge="-1" fbc:chemicalFormula="C4H7O2">
        <annotation>
          <rdf:RDF xmlns:rdf="http://www.w3.org/1999/02/22-rdf-syntax-ns#" xmlns:dcterms="http://purl.org/dc/terms/" xmlns:vCard="http://www.w3.org/2001/vcard-rdf/3.0#" xmlns:vCard4="http://www.w3.org/2006/vcard/ns#" xmlns:bqbiol="http://biomodels.net/biology-qualifiers/" xmlns:bqmodel="http://biomodels.net/model-qualifiers/">
            <rdf:Description rdf:about="#meta_M_2mpa_c">
              <bqbiol:is>
                <rdf:Bag>
                  <rdf:li rdf:resource="https://identifiers.org/bigg.metabolite/2mpa"/>
                </rdf:Bag>
              </bqbiol:is>
            </rdf:Description>
          </rdf:RDF>
        </annotation>
      </species>
      <species metaid="meta_M_2mpa_e" id="M_2mpa_e" name="2 methylpropanoic acid" compartment="e" hasOnlySubstanceUnits="false" boundaryCondition="false" constant="false" fbc:charge="-1" fbc:chemicalFormula="C4H7O2">
        <annotation>
          <rdf:RDF xmlns:rdf="http://www.w3.org/1999/02/22-rdf-syntax-ns#" xmlns:dcterms="http://purl.org/dc/terms/" xmlns:vCard="http://www.w3.org/2001/vcard-rdf/3.0#" xmlns:vCard4="http://www.w3.org/2006/vcard/ns#" xmlns:bqbiol="http://biomodels.net/biology-qualifiers/" xmlns:bqmodel="http://biomodels.net/model-qualifiers/">
            <rdf:Description rdf:about="#meta_M_2mpa_e">
              <bqbiol:is>
                <rdf:Bag>
                  <rdf:li rdf:resource="https://identifiers.org/bigg.metabolite/2mpa"/>
                </rdf:Bag>
              </bqbiol:is>
            </rdf:Description>
          </rdf:RDF>
        </annotation>
      </species>
      <species id="M_2mppal_c" name="2-methylpropanal" compartment="c" hasOnlySubstanceUnits="false" boundaryCondition="false" constant="false" fbc:charge="0" fbc:chemicalFormula="C4H8O"/>
      <species metaid="meta_M_2obut_c" id="M_2obut_c" name="2-Oxobutanoate" compartment="c" hasOnlySubstanceUnits="false" boundaryCondition="false" constant="false" fbc:charge="-1" fbc:chemicalFormula="C4H5O3">
        <annotation>
          <rdf:RDF xmlns:rdf="http://www.w3.org/1999/02/22-rdf-syntax-ns#" xmlns:dcterms="http://purl.org/dc/terms/" xmlns:vCard="http://www.w3.org/2001/vcard-rdf/3.0#" xmlns:vCard4="http://www.w3.org/2006/vcard/ns#" xmlns:bqbiol="http://biomodels.net/biology-qualifiers/" xmlns:bqmodel="http://biomodels.net/model-qualifiers/">
            <rdf:Description rdf:about="#meta_M_2obut_c">
              <bqbiol:is>
                <rdf:Bag>
                  <rdf:li rdf:resource="https://identifiers.org/bigg.metabolite/2obut"/>
                  <rdf:li rdf:resource="https://identifiers.org/biocyc/META:2-OXOBUTANOATE"/>
                  <rdf:li rdf:resource="https://identifiers.org/chebi/CHEBI:11636"/>
                  <rdf:li rdf:resource="https://identifiers.org/chebi/CHEBI:1250"/>
                  <rdf:li rdf:resource="https://identifiers.org/chebi/CHEBI:16763"/>
                  <rdf:li rdf:resource="https://identifiers.org/chebi/CHEBI:19741"/>
                  <rdf:li rdf:resource="https://identifiers.org/chebi/CHEBI:19743"/>
                  <rdf:li rdf:resource="https://identifiers.org/chebi/CHEBI:30831"/>
                  <rdf:li rdf:resource="https://identifiers.org/chebi/CHEBI:39748"/>
                  <rdf:li rdf:resource="https://identifiers.org/kegg.compound/C00109"/>
                  <rdf:li rdf:resource="https://identifiers.org/lipidmaps/LMFA01060002"/>
                  <rdf:li rdf:resource="https://identifiers.org/metanetx.chemical/MNXM159"/>
                  <rdf:li rdf:resource="https://identifiers.org/seed.compound/cpd00094"/>
                </rdf:Bag>
              </bqbiol:is>
            </rdf:Description>
          </rdf:RDF>
        </annotation>
      </species>
      <species metaid="meta_M_2ombzl_c" id="M_2ombzl_c" name="2-Octaprenyl-6-methoxy-1,4-benzoquinol" compartment="c" hasOnlySubstanceUnits="false" boundaryCondition="false" constant="false" fbc:charge="0" fbc:chemicalFormula="C47H72O3">
        <annotation>
          <rdf:RDF xmlns:rdf="http://www.w3.org/1999/02/22-rdf-syntax-ns#" xmlns:dcterms="http://purl.org/dc/terms/" xmlns:vCard="http://www.w3.org/2001/vcard-rdf/3.0#" xmlns:vCard4="http://www.w3.org/2006/vcard/ns#" xmlns:bqbiol="http://biomodels.net/biology-qualifiers/" xmlns:bqmodel="http://biomodels.net/model-qualifiers/">
            <rdf:Description rdf:about="#meta_M_2ombzl_c">
              <bqbiol:is>
                <rdf:Bag>
                  <rdf:li rdf:resource="https://identifiers.org/bigg.metabolite/2ombzl"/>
                  <rdf:li rdf:resource="https://identifiers.org/metanetx.chemical/MNXM162799"/>
                  <rdf:li rdf:resource="https://identifiers.org/seed.compound/cpd15359"/>
                </rdf:Bag>
              </bqbiol:is>
            </rdf:Description>
          </rdf:RDF>
        </annotation>
      </species>
      <species metaid="meta_M_2ommbl_c" id="M_2ommbl_c" name="2-Octaprenyl-3-methyl-6-methoxy- 1,4-benzoquinol" compartment="c" hasOnlySubstanceUnits="false" boundaryCondition="false" constant="false" fbc:charge="0" fbc:chemicalFormula="C48H74O3">
        <annotation>
          <rdf:RDF xmlns:rdf="http://www.w3.org/1999/02/22-rdf-syntax-ns#" xmlns:dcterms="http://purl.org/dc/terms/" xmlns:vCard="http://www.w3.org/2001/vcard-rdf/3.0#" xmlns:vCard4="http://www.w3.org/2006/vcard/ns#" xmlns:bqbiol="http://biomodels.net/biology-qualifiers/" xmlns:bqmodel="http://biomodels.net/model-qualifiers/">
            <rdf:Description rdf:about="#meta_M_2ommbl_c">
              <bqbiol:is>
                <rdf:Bag>
                  <rdf:li rdf:resource="https://identifiers.org/bigg.metabolite/2ommbl"/>
                  <rdf:li rdf:resource="https://identifiers.org/hmdb/HMDB11661"/>
                  <rdf:li rdf:resource="https://identifiers.org/metanetx.chemical/MNXM35383"/>
                  <rdf:li rdf:resource="https://identifiers.org/seed.compound/cpd15361"/>
                </rdf:Bag>
              </bqbiol:is>
            </rdf:Description>
          </rdf:RDF>
        </annotation>
      </species>
      <species metaid="meta_M_2p4c2me_c" id="M_2p4c2me_c" name="2-phospho-4-(cytidine 5&apos;-diphospho)-2-C-methyl-D-erythritol" compartment="c" hasOnlySubstanceUnits="false" boundaryCondition="false" constant="false" fbc:charge="-4" fbc:chemicalFormula="C14H22N3O17P3">
        <annotation>
          <rdf:RDF xmlns:rdf="http://www.w3.org/1999/02/22-rdf-syntax-ns#" xmlns:dcterms="http://purl.org/dc/terms/" xmlns:vCard="http://www.w3.org/2001/vcard-rdf/3.0#" xmlns:vCard4="http://www.w3.org/2006/vcard/ns#" xmlns:bqbiol="http://biomodels.net/biology-qualifiers/" xmlns:bqmodel="http://biomodels.net/model-qualifiers/">
            <rdf:Description rdf:about="#meta_M_2p4c2me_c">
              <bqbiol:is>
                <rdf:Bag>
                  <rdf:li rdf:resource="https://identifiers.org/bigg.metabolite/2p4c2me"/>
                  <rdf:li rdf:resource="https://identifiers.org/biocyc/META:2-PHOSPHO-4-CYTIDINE-5-DIPHOSPHO-2-C-MET"/>
                  <rdf:li rdf:resource="https://identifiers.org/chebi/CHEBI:11649"/>
                  <rdf:li rdf:resource="https://identifiers.org/chebi/CHEBI:11650"/>
                  <rdf:li rdf:resource="https://identifiers.org/chebi/CHEBI:1266"/>
                  <rdf:li rdf:resource="https://identifiers.org/chebi/CHEBI:16840"/>
                  <rdf:li rdf:resource="https://identifiers.org/chebi/CHEBI:57919"/>
                  <rdf:li rdf:resource="https://identifiers.org/kegg.compound/C11436"/>
                  <rdf:li rdf:resource="https://identifiers.org/metanetx.chemical/MNXM1641"/>
                  <rdf:li rdf:resource="https://identifiers.org/seed.compound/cpd08288"/>
                </rdf:Bag>
              </bqbiol:is>
            </rdf:Description>
          </rdf:RDF>
        </annotation>
      </species>
      <species metaid="meta_M_2pg_c" id="M_2pg_c" name="D-Glycerate 2-phosphate" compartment="c" hasOnlySubstanceUnits="false" boundaryCondition="false" constant="false" fbc:charge="-3" fbc:chemicalFormula="C3H4O7P">
        <annotation>
          <rdf:RDF xmlns:rdf="http://www.w3.org/1999/02/22-rdf-syntax-ns#" xmlns:dcterms="http://purl.org/dc/terms/" xmlns:vCard="http://www.w3.org/2001/vcard-rdf/3.0#" xmlns:vCard4="http://www.w3.org/2006/vcard/ns#" xmlns:bqbiol="http://biomodels.net/biology-qualifiers/" xmlns:bqmodel="http://biomodels.net/model-qualifiers/">
            <rdf:Description rdf:about="#meta_M_2pg_c">
              <bqbiol:is>
                <rdf:Bag>
                  <rdf:li rdf:resource="https://identifiers.org/bigg.metabolite/2pg"/>
                  <rdf:li rdf:resource="https://identifiers.org/biocyc/META:2-PG"/>
                  <rdf:li rdf:resource="https://identifiers.org/chebi/CHEBI:11651"/>
                  <rdf:li rdf:resource="https://identifiers.org/chebi/CHEBI:1267"/>
                  <rdf:li rdf:resource="https://identifiers.org/chebi/CHEBI:12986"/>
                  <rdf:li rdf:resource="https://identifiers.org/chebi/CHEBI:17835"/>
                  <rdf:li rdf:resource="https://identifiers.org/chebi/CHEBI:21028"/>
                  <rdf:li rdf:resource="https://identifiers.org/chebi/CHEBI:24344"/>
                  <rdf:li rdf:resource="https://identifiers.org/chebi/CHEBI:39868"/>
                  <rdf:li rdf:resource="https://identifiers.org/chebi/CHEBI:58289"/>
                  <rdf:li rdf:resource="https://identifiers.org/chebi/CHEBI:88350"/>
                  <rdf:li rdf:resource="https://identifiers.org/hmdb/HMDB03391"/>
                  <rdf:li rdf:resource="https://identifiers.org/hmdb/HMDB62707"/>
                  <rdf:li rdf:resource="https://identifiers.org/kegg.compound/C00631"/>
                  <rdf:li rdf:resource="https://identifiers.org/metanetx.chemical/MNXM275"/>
                  <rdf:li rdf:resource="https://identifiers.org/seed.compound/cpd00482"/>
                </rdf:Bag>
              </bqbiol:is>
            </rdf:Description>
          </rdf:RDF>
        </annotation>
      </species>
      <species metaid="meta_M_2pglyc_c" id="M_2pglyc_c" name="2-Phosphoglycolate" compartment="c" hasOnlySubstanceUnits="false" boundaryCondition="false" constant="false" fbc:charge="-3" fbc:chemicalFormula="C2H2O6P">
        <annotation>
          <rdf:RDF xmlns:rdf="http://www.w3.org/1999/02/22-rdf-syntax-ns#" xmlns:dcterms="http://purl.org/dc/terms/" xmlns:vCard="http://www.w3.org/2001/vcard-rdf/3.0#" xmlns:vCard4="http://www.w3.org/2006/vcard/ns#" xmlns:bqbiol="http://biomodels.net/biology-qualifiers/" xmlns:bqmodel="http://biomodels.net/model-qualifiers/">
            <rdf:Description rdf:about="#meta_M_2pglyc_c">
              <bqbiol:is>
                <rdf:Bag>
                  <rdf:li rdf:resource="https://identifiers.org/bigg.metabolite/2pglyc"/>
                  <rdf:li rdf:resource="https://identifiers.org/biocyc/META:CPD-67"/>
                  <rdf:li rdf:resource="https://identifiers.org/chebi/CHEBI:11652"/>
                  <rdf:li rdf:resource="https://identifiers.org/chebi/CHEBI:1268"/>
                  <rdf:li rdf:resource="https://identifiers.org/chebi/CHEBI:17150"/>
                  <rdf:li rdf:resource="https://identifiers.org/chebi/CHEBI:19763"/>
                  <rdf:li rdf:resource="https://identifiers.org/chebi/CHEBI:19764"/>
                  <rdf:li rdf:resource="https://identifiers.org/chebi/CHEBI:44849"/>
                  <rdf:li rdf:resource="https://identifiers.org/chebi/CHEBI:58033"/>
                  <rdf:li rdf:resource="https://identifiers.org/kegg.compound/C00988"/>
                  <rdf:li rdf:resource="https://identifiers.org/metanetx.chemical/MNXM2074"/>
                  <rdf:li rdf:resource="https://identifiers.org/seed.compound/cpd00727"/>
                </rdf:Bag>
              </bqbiol:is>
            </rdf:Description>
          </rdf:RDF>
        </annotation>
      </species>
      <species metaid="meta_M_2tddacp_c" id="M_2tddacp_c" name="Trans Dodec 2 enoyl acyl carrier protein" compartment="c" hasOnlySubstanceUnits="false" boundaryCondition="false" constant="false" fbc:charge="0" fbc:chemicalFormula="C12H20OX">
        <annotation>
          <rdf:RDF xmlns:rdf="http://www.w3.org/1999/02/22-rdf-syntax-ns#" xmlns:dcterms="http://purl.org/dc/terms/" xmlns:vCard="http://www.w3.org/2001/vcard-rdf/3.0#" xmlns:vCard4="http://www.w3.org/2006/vcard/ns#" xmlns:bqbiol="http://biomodels.net/biology-qualifiers/" xmlns:bqmodel="http://biomodels.net/model-qualifiers/">
            <rdf:Description rdf:about="#meta_M_2tddacp_c">
              <bqbiol:is>
                <rdf:Bag>
                  <rdf:li rdf:resource="https://identifiers.org/bigg.metabolite/2tddacp"/>
                </rdf:Bag>
              </bqbiol:is>
            </rdf:Description>
          </rdf:RDF>
        </annotation>
      </species>
      <species metaid="meta_M_2tdeacp_c" id="M_2tdeacp_c" name="Trans Dec 2 enoyl acyl carrier protein" compartment="c" hasOnlySubstanceUnits="false" boundaryCondition="false" constant="false" fbc:charge="0" fbc:chemicalFormula="C10H16OX">
        <annotation>
          <rdf:RDF xmlns:rdf="http://www.w3.org/1999/02/22-rdf-syntax-ns#" xmlns:dcterms="http://purl.org/dc/terms/" xmlns:vCard="http://www.w3.org/2001/vcard-rdf/3.0#" xmlns:vCard4="http://www.w3.org/2006/vcard/ns#" xmlns:bqbiol="http://biomodels.net/biology-qualifiers/" xmlns:bqmodel="http://biomodels.net/model-qualifiers/">
            <rdf:Description rdf:about="#meta_M_2tdeacp_c">
              <bqbiol:is>
                <rdf:Bag>
                  <rdf:li rdf:resource="https://identifiers.org/bigg.metabolite/2tdeacp"/>
                </rdf:Bag>
              </bqbiol:is>
            </rdf:Description>
          </rdf:RDF>
        </annotation>
      </species>
      <species metaid="meta_M_2thdeacp_c" id="M_2thdeacp_c" name="Trans Hexadec 2 enoyl acyl carrier protein" compartment="c" hasOnlySubstanceUnits="false" boundaryCondition="false" constant="false" fbc:charge="0" fbc:chemicalFormula="C16H28OX">
        <annotation>
          <rdf:RDF xmlns:rdf="http://www.w3.org/1999/02/22-rdf-syntax-ns#" xmlns:dcterms="http://purl.org/dc/terms/" xmlns:vCard="http://www.w3.org/2001/vcard-rdf/3.0#" xmlns:vCard4="http://www.w3.org/2006/vcard/ns#" xmlns:bqbiol="http://biomodels.net/biology-qualifiers/" xmlns:bqmodel="http://biomodels.net/model-qualifiers/">
            <rdf:Description rdf:about="#meta_M_2thdeacp_c">
              <bqbiol:is>
                <rdf:Bag>
                  <rdf:li rdf:resource="https://identifiers.org/bigg.metabolite/2thdeacp"/>
                </rdf:Bag>
              </bqbiol:is>
            </rdf:Description>
          </rdf:RDF>
        </annotation>
      </species>
      <species metaid="meta_M_2theacp_c" id="M_2theacp_c" name="Trans Hex 2 enoyl acp" compartment="c" hasOnlySubstanceUnits="false" boundaryCondition="false" constant="false" fbc:charge="0" fbc:chemicalFormula="C6H8OX">
        <annotation>
          <rdf:RDF xmlns:rdf="http://www.w3.org/1999/02/22-rdf-syntax-ns#" xmlns:dcterms="http://purl.org/dc/terms/" xmlns:vCard="http://www.w3.org/2001/vcard-rdf/3.0#" xmlns:vCard4="http://www.w3.org/2006/vcard/ns#" xmlns:bqbiol="http://biomodels.net/biology-qualifiers/" xmlns:bqmodel="http://biomodels.net/model-qualifiers/">
            <rdf:Description rdf:about="#meta_M_2theacp_c">
              <bqbiol:is>
                <rdf:Bag>
                  <rdf:li rdf:resource="https://identifiers.org/bigg.metabolite/2theacp"/>
                </rdf:Bag>
              </bqbiol:is>
            </rdf:Description>
          </rdf:RDF>
        </annotation>
      </species>
      <species metaid="meta_M_2tocdacp_c" id="M_2tocdacp_c" name="Trans Octadec 2 enoyl acyl carrier protein" compartment="c" hasOnlySubstanceUnits="false" boundaryCondition="false" constant="false" fbc:charge="0" fbc:chemicalFormula="C18H32OX">
        <annotation>
          <rdf:RDF xmlns:rdf="http://www.w3.org/1999/02/22-rdf-syntax-ns#" xmlns:dcterms="http://purl.org/dc/terms/" xmlns:vCard="http://www.w3.org/2001/vcard-rdf/3.0#" xmlns:vCard4="http://www.w3.org/2006/vcard/ns#" xmlns:bqbiol="http://biomodels.net/biology-qualifiers/" xmlns:bqmodel="http://biomodels.net/model-qualifiers/">
            <rdf:Description rdf:about="#meta_M_2tocdacp_c">
              <bqbiol:is>
                <rdf:Bag>
                  <rdf:li rdf:resource="https://identifiers.org/bigg.metabolite/2tocdacp"/>
                </rdf:Bag>
              </bqbiol:is>
            </rdf:Description>
          </rdf:RDF>
        </annotation>
      </species>
      <species metaid="meta_M_2toceacp_c" id="M_2toceacp_c" name="Trans Oct 2 enoyl acp" compartment="c" hasOnlySubstanceUnits="false" boundaryCondition="false" constant="false" fbc:charge="0" fbc:chemicalFormula="C8H12OX">
        <annotation>
          <rdf:RDF xmlns:rdf="http://www.w3.org/1999/02/22-rdf-syntax-ns#" xmlns:dcterms="http://purl.org/dc/terms/" xmlns:vCard="http://www.w3.org/2001/vcard-rdf/3.0#" xmlns:vCard4="http://www.w3.org/2006/vcard/ns#" xmlns:bqbiol="http://biomodels.net/biology-qualifiers/" xmlns:bqmodel="http://biomodels.net/model-qualifiers/">
            <rdf:Description rdf:about="#meta_M_2toceacp_c">
              <bqbiol:is>
                <rdf:Bag>
                  <rdf:li rdf:resource="https://identifiers.org/bigg.metabolite/2toceacp"/>
                </rdf:Bag>
              </bqbiol:is>
            </rdf:Description>
          </rdf:RDF>
        </annotation>
      </species>
      <species metaid="meta_M_2ttdeacp_c" id="M_2ttdeacp_c" name="Trans Tetradec 2 enoyl acyl carrier protein" compartment="c" hasOnlySubstanceUnits="false" boundaryCondition="false" constant="false" fbc:charge="0" fbc:chemicalFormula="C14H24OX">
        <annotation>
          <rdf:RDF xmlns:rdf="http://www.w3.org/1999/02/22-rdf-syntax-ns#" xmlns:dcterms="http://purl.org/dc/terms/" xmlns:vCard="http://www.w3.org/2001/vcard-rdf/3.0#" xmlns:vCard4="http://www.w3.org/2006/vcard/ns#" xmlns:bqbiol="http://biomodels.net/biology-qualifiers/" xmlns:bqmodel="http://biomodels.net/model-qualifiers/">
            <rdf:Description rdf:about="#meta_M_2ttdeacp_c">
              <bqbiol:is>
                <rdf:Bag>
                  <rdf:li rdf:resource="https://identifiers.org/bigg.metabolite/2ttdeacp"/>
                </rdf:Bag>
              </bqbiol:is>
            </rdf:Description>
          </rdf:RDF>
        </annotation>
      </species>
      <species metaid="meta_M_34hpp_c" id="M_34hpp_c" name="3-(4-Hydroxyphenyl)pyruvate" compartment="c" hasOnlySubstanceUnits="false" boundaryCondition="false" constant="false" fbc:charge="-1" fbc:chemicalFormula="C9H7O4">
        <annotation>
          <rdf:RDF xmlns:rdf="http://www.w3.org/1999/02/22-rdf-syntax-ns#" xmlns:dcterms="http://purl.org/dc/terms/" xmlns:vCard="http://www.w3.org/2001/vcard-rdf/3.0#" xmlns:vCard4="http://www.w3.org/2006/vcard/ns#" xmlns:bqbiol="http://biomodels.net/biology-qualifiers/" xmlns:bqmodel="http://biomodels.net/model-qualifiers/">
            <rdf:Description rdf:about="#meta_M_34hpp_c">
              <bqbiol:is>
                <rdf:Bag>
                  <rdf:li rdf:resource="https://identifiers.org/bigg.metabolite/34hpp"/>
                  <rdf:li rdf:resource="https://identifiers.org/biocyc/META:P-HYDROXY-PHENYLPYRUVATE"/>
                  <rdf:li rdf:resource="https://identifiers.org/chebi/CHEBI:1118"/>
                  <rdf:li rdf:resource="https://identifiers.org/chebi/CHEBI:11725"/>
                  <rdf:li rdf:resource="https://identifiers.org/chebi/CHEBI:11727"/>
                  <rdf:li rdf:resource="https://identifiers.org/chebi/CHEBI:12016"/>
                  <rdf:li rdf:resource="https://identifiers.org/chebi/CHEBI:1431"/>
                  <rdf:li rdf:resource="https://identifiers.org/chebi/CHEBI:15999"/>
                  <rdf:li rdf:resource="https://identifiers.org/chebi/CHEBI:19599"/>
                  <rdf:li rdf:resource="https://identifiers.org/chebi/CHEBI:20425"/>
                  <rdf:li rdf:resource="https://identifiers.org/chebi/CHEBI:20426"/>
                  <rdf:li rdf:resource="https://identifiers.org/chebi/CHEBI:27683"/>
                  <rdf:li rdf:resource="https://identifiers.org/chebi/CHEBI:36242"/>
                  <rdf:li rdf:resource="https://identifiers.org/chebi/CHEBI:42422"/>
                  <rdf:li rdf:resource="https://identifiers.org/chebi/CHEBI:594665"/>
                  <rdf:li rdf:resource="https://identifiers.org/hmdb/HMDB00707"/>
                  <rdf:li rdf:resource="https://identifiers.org/hmdb/HMDB06915"/>
                  <rdf:li rdf:resource="https://identifiers.org/kegg.compound/C01179"/>
                  <rdf:li rdf:resource="https://identifiers.org/kegg.compound/C05350"/>
                  <rdf:li rdf:resource="https://identifiers.org/metanetx.chemical/MNXM153"/>
                  <rdf:li rdf:resource="https://identifiers.org/seed.compound/cpd00868"/>
                  <rdf:li rdf:resource="https://identifiers.org/seed.compound/cpd03174"/>
                </rdf:Bag>
              </bqbiol:is>
            </rdf:Description>
          </rdf:RDF>
        </annotation>
      </species>
      <species metaid="meta_M_3dhq_c" id="M_3dhq_c" name="3-Dehydroquinate" compartment="c" hasOnlySubstanceUnits="false" boundaryCondition="false" constant="false" fbc:charge="-1" fbc:chemicalFormula="C7H9O6">
        <annotation>
          <rdf:RDF xmlns:rdf="http://www.w3.org/1999/02/22-rdf-syntax-ns#" xmlns:dcterms="http://purl.org/dc/terms/" xmlns:vCard="http://www.w3.org/2001/vcard-rdf/3.0#" xmlns:vCard4="http://www.w3.org/2006/vcard/ns#" xmlns:bqbiol="http://biomodels.net/biology-qualifiers/" xmlns:bqmodel="http://biomodels.net/model-qualifiers/">
            <rdf:Description rdf:about="#meta_M_3dhq_c">
              <bqbiol:is>
                <rdf:Bag>
                  <rdf:li rdf:resource="https://identifiers.org/bigg.metabolite/3dhq"/>
                  <rdf:li rdf:resource="https://identifiers.org/biocyc/META:DEHYDROQUINATE"/>
                  <rdf:li rdf:resource="https://identifiers.org/chebi/CHEBI:11781"/>
                  <rdf:li rdf:resource="https://identifiers.org/chebi/CHEBI:12122"/>
                  <rdf:li rdf:resource="https://identifiers.org/chebi/CHEBI:1487"/>
                  <rdf:li rdf:resource="https://identifiers.org/chebi/CHEBI:17947"/>
                  <rdf:li rdf:resource="https://identifiers.org/chebi/CHEBI:19997"/>
                  <rdf:li rdf:resource="https://identifiers.org/chebi/CHEBI:32364"/>
                  <rdf:li rdf:resource="https://identifiers.org/chebi/CHEBI:42078"/>
                  <rdf:li rdf:resource="https://identifiers.org/hmdb/HMDB12710"/>
                  <rdf:li rdf:resource="https://identifiers.org/kegg.compound/C00944"/>
                  <rdf:li rdf:resource="https://identifiers.org/metanetx.chemical/MNXM478"/>
                  <rdf:li rdf:resource="https://identifiers.org/seed.compound/cpd00699"/>
                </rdf:Bag>
              </bqbiol:is>
            </rdf:Description>
          </rdf:RDF>
        </annotation>
      </species>
      <species metaid="meta_M_3dhsk_c" id="M_3dhsk_c" name="3-Dehydroshikimate" compartment="c" hasOnlySubstanceUnits="false" boundaryCondition="false" constant="false" fbc:charge="-1" fbc:chemicalFormula="C7H7O5">
        <annotation>
          <rdf:RDF xmlns:rdf="http://www.w3.org/1999/02/22-rdf-syntax-ns#" xmlns:dcterms="http://purl.org/dc/terms/" xmlns:vCard="http://www.w3.org/2001/vcard-rdf/3.0#" xmlns:vCard4="http://www.w3.org/2006/vcard/ns#" xmlns:bqbiol="http://biomodels.net/biology-qualifiers/" xmlns:bqmodel="http://biomodels.net/model-qualifiers/">
            <rdf:Description rdf:about="#meta_M_3dhsk_c">
              <bqbiol:is>
                <rdf:Bag>
                  <rdf:li rdf:resource="https://identifiers.org/bigg.metabolite/3dhsk"/>
                  <rdf:li rdf:resource="https://identifiers.org/biocyc/META:3-DEHYDRO-SHIKIMATE"/>
                  <rdf:li rdf:resource="https://identifiers.org/chebi/CHEBI:11782"/>
                  <rdf:li rdf:resource="https://identifiers.org/chebi/CHEBI:12123"/>
                  <rdf:li rdf:resource="https://identifiers.org/chebi/CHEBI:1488"/>
                  <rdf:li rdf:resource="https://identifiers.org/chebi/CHEBI:16630"/>
                  <rdf:li rdf:resource="https://identifiers.org/chebi/CHEBI:17841"/>
                  <rdf:li rdf:resource="https://identifiers.org/chebi/CHEBI:19998"/>
                  <rdf:li rdf:resource="https://identifiers.org/chebi/CHEBI:19999"/>
                  <rdf:li rdf:resource="https://identifiers.org/chebi/CHEBI:2052"/>
                  <rdf:li rdf:resource="https://identifiers.org/chebi/CHEBI:20566"/>
                  <rdf:li rdf:resource="https://identifiers.org/chebi/CHEBI:30918"/>
                  <rdf:li rdf:resource="https://identifiers.org/chebi/CHEBI:42005"/>
                  <rdf:li rdf:resource="https://identifiers.org/kegg.compound/C02637"/>
                  <rdf:li rdf:resource="https://identifiers.org/metanetx.chemical/MNXM611"/>
                  <rdf:li rdf:resource="https://identifiers.org/seed.compound/cpd01716"/>
                </rdf:Bag>
              </bqbiol:is>
            </rdf:Description>
          </rdf:RDF>
        </annotation>
      </species>
      <species metaid="meta_M_3haACP_c" id="M_3haACP_c" name="(3R)-3-Hydroxyacyl-[acyl-carrier protein]" compartment="c" hasOnlySubstanceUnits="false" boundaryCondition="false" constant="false" fbc:charge="-1" fbc:chemicalFormula="C15H27N2O9PRS">
        <annotation>
          <rdf:RDF xmlns:rdf="http://www.w3.org/1999/02/22-rdf-syntax-ns#" xmlns:dcterms="http://purl.org/dc/terms/" xmlns:vCard="http://www.w3.org/2001/vcard-rdf/3.0#" xmlns:vCard4="http://www.w3.org/2006/vcard/ns#" xmlns:bqbiol="http://biomodels.net/biology-qualifiers/" xmlns:bqmodel="http://biomodels.net/model-qualifiers/">
            <rdf:Description rdf:about="#meta_M_3haACP_c">
              <bqbiol:is>
                <rdf:Bag>
                  <rdf:li rdf:resource="https://identifiers.org/bigg.metabolite/3haACP"/>
                  <rdf:li rdf:resource="https://identifiers.org/biocyc/META:OH-ACYL-ACP"/>
                  <rdf:li rdf:resource="https://identifiers.org/chebi/CHEBI:84648"/>
                  <rdf:li rdf:resource="https://identifiers.org/kegg.compound/C01271"/>
                  <rdf:li rdf:resource="https://identifiers.org/metanetx.chemical/MNXM5861"/>
                  <rdf:li rdf:resource="https://identifiers.org/seed.compound/cpd11836"/>
                </rdf:Bag>
              </bqbiol:is>
            </rdf:Description>
          </rdf:RDF>
        </annotation>
      </species>
      <species metaid="meta_M_3hbcoa_c" id="M_3hbcoa_c" name="(S)-3-Hydroxybutanoyl-CoA" compartment="c" hasOnlySubstanceUnits="false" boundaryCondition="false" constant="false" fbc:charge="-4" fbc:chemicalFormula="C25H38N7O18P3S">
        <annotation>
          <rdf:RDF xmlns:rdf="http://www.w3.org/1999/02/22-rdf-syntax-ns#" xmlns:dcterms="http://purl.org/dc/terms/" xmlns:vCard="http://www.w3.org/2001/vcard-rdf/3.0#" xmlns:vCard4="http://www.w3.org/2006/vcard/ns#" xmlns:bqbiol="http://biomodels.net/biology-qualifiers/" xmlns:bqmodel="http://biomodels.net/model-qualifiers/">
            <rdf:Description rdf:about="#meta_M_3hbcoa_c">
              <bqbiol:is>
                <rdf:Bag>
                  <rdf:li rdf:resource="https://identifiers.org/bigg.metabolite/3hbcoa"/>
                  <rdf:li rdf:resource="https://identifiers.org/biocyc/META:CPD-12173"/>
                  <rdf:li rdf:resource="https://identifiers.org/biocyc/META:S-3-HYDROXYBUTANOYL-COA"/>
                  <rdf:li rdf:resource="https://identifiers.org/chebi/CHEBI:11048"/>
                  <rdf:li rdf:resource="https://identifiers.org/chebi/CHEBI:15453"/>
                  <rdf:li rdf:resource="https://identifiers.org/chebi/CHEBI:18749"/>
                  <rdf:li rdf:resource="https://identifiers.org/chebi/CHEBI:18753"/>
                  <rdf:li rdf:resource="https://identifiers.org/chebi/CHEBI:28259"/>
                  <rdf:li rdf:resource="https://identifiers.org/chebi/CHEBI:394"/>
                  <rdf:li rdf:resource="https://identifiers.org/chebi/CHEBI:399"/>
                  <rdf:li rdf:resource="https://identifiers.org/chebi/CHEBI:39978"/>
                  <rdf:li rdf:resource="https://identifiers.org/chebi/CHEBI:57316"/>
                  <rdf:li rdf:resource="https://identifiers.org/chebi/CHEBI:62611"/>
                  <rdf:li rdf:resource="https://identifiers.org/hmdb/HMDB01052"/>
                  <rdf:li rdf:resource="https://identifiers.org/hmdb/HMDB62259"/>
                  <rdf:li rdf:resource="https://identifiers.org/kegg.compound/C01144"/>
                  <rdf:li rdf:resource="https://identifiers.org/kegg.compound/C06000"/>
                  <rdf:li rdf:resource="https://identifiers.org/lipidmaps/LMFA07050153"/>
                  <rdf:li rdf:resource="https://identifiers.org/lipidmaps/LMFA07050157"/>
                  <rdf:li rdf:resource="https://identifiers.org/metanetx.chemical/MNXM446"/>
                  <rdf:li rdf:resource="https://identifiers.org/seed.compound/cpd00842"/>
                  <rdf:li rdf:resource="https://identifiers.org/seed.compound/cpd03572"/>
                </rdf:Bag>
              </bqbiol:is>
            </rdf:Description>
          </rdf:RDF>
        </annotation>
      </species>
      <species metaid="meta_M_3hbutACP_c" id="M_3hbutACP_c" name="3R  3 Hydroxybutanoyl acyl carrier protein" compartment="c" hasOnlySubstanceUnits="false" boundaryCondition="false" constant="false" fbc:charge="0" fbc:chemicalFormula="C4H6O2X">
        <annotation>
          <rdf:RDF xmlns:rdf="http://www.w3.org/1999/02/22-rdf-syntax-ns#" xmlns:dcterms="http://purl.org/dc/terms/" xmlns:vCard="http://www.w3.org/2001/vcard-rdf/3.0#" xmlns:vCard4="http://www.w3.org/2006/vcard/ns#" xmlns:bqbiol="http://biomodels.net/biology-qualifiers/" xmlns:bqmodel="http://biomodels.net/model-qualifiers/">
            <rdf:Description rdf:about="#meta_M_3hbutACP_c">
              <bqbiol:is>
                <rdf:Bag>
                  <rdf:li rdf:resource="https://identifiers.org/bigg.metabolite/3hbacp"/>
                </rdf:Bag>
              </bqbiol:is>
            </rdf:Description>
          </rdf:RDF>
        </annotation>
      </species>
      <species metaid="meta_M_3hcddec5eACP_c" id="M_3hcddec5eACP_c" name="(R)-3-hydroxy-cis-dodec-5-enoyl-[acyl-carrier protein]" compartment="c" hasOnlySubstanceUnits="false" boundaryCondition="false" constant="false" fbc:charge="-1" fbc:chemicalFormula="C23H41N2O9PRS">
        <annotation>
          <rdf:RDF xmlns:rdf="http://www.w3.org/1999/02/22-rdf-syntax-ns#" xmlns:dcterms="http://purl.org/dc/terms/" xmlns:vCard="http://www.w3.org/2001/vcard-rdf/3.0#" xmlns:vCard4="http://www.w3.org/2006/vcard/ns#" xmlns:bqbiol="http://biomodels.net/biology-qualifiers/" xmlns:bqmodel="http://biomodels.net/model-qualifiers/">
            <rdf:Description rdf:about="#meta_M_3hcddec5eACP_c">
              <bqbiol:is>
                <rdf:Bag>
                  <rdf:li rdf:resource="https://identifiers.org/bigg.metabolite/3hcddec5eACP"/>
                  <rdf:li rdf:resource="https://identifiers.org/metanetx.chemical/MNXM5389"/>
                  <rdf:li rdf:resource="https://identifiers.org/seed.compound/cpd15366"/>
                </rdf:Bag>
              </bqbiol:is>
            </rdf:Description>
          </rdf:RDF>
        </annotation>
      </species>
      <species metaid="meta_M_3hcmrs7eACP_c" id="M_3hcmrs7eACP_c" name="(R)-3-hydroxy-cis-myristol-7-eoyl-[acyl-carrier protein]" compartment="c" hasOnlySubstanceUnits="false" boundaryCondition="false" constant="false" fbc:charge="-1" fbc:chemicalFormula="C25H45N2O9PRS">
        <annotation>
          <rdf:RDF xmlns:rdf="http://www.w3.org/1999/02/22-rdf-syntax-ns#" xmlns:dcterms="http://purl.org/dc/terms/" xmlns:vCard="http://www.w3.org/2001/vcard-rdf/3.0#" xmlns:vCard4="http://www.w3.org/2006/vcard/ns#" xmlns:bqbiol="http://biomodels.net/biology-qualifiers/" xmlns:bqmodel="http://biomodels.net/model-qualifiers/">
            <rdf:Description rdf:about="#meta_M_3hcmrs7eACP_c">
              <bqbiol:is>
                <rdf:Bag>
                  <rdf:li rdf:resource="https://identifiers.org/bigg.metabolite/3hcmrs7eACP"/>
                  <rdf:li rdf:resource="https://identifiers.org/metanetx.chemical/MNXM5390"/>
                  <rdf:li rdf:resource="https://identifiers.org/seed.compound/cpd15368"/>
                </rdf:Bag>
              </bqbiol:is>
            </rdf:Description>
          </rdf:RDF>
        </annotation>
      </species>
      <species metaid="meta_M_3hcpalm9eACP_c" id="M_3hcpalm9eACP_c" name="(R)-3-hydroxy-cis-palm-9-eoyl-[acyl-carrier protein]" compartment="c" hasOnlySubstanceUnits="false" boundaryCondition="false" constant="false" fbc:charge="-1" fbc:chemicalFormula="C27H49N2O9PRS">
        <annotation>
          <rdf:RDF xmlns:rdf="http://www.w3.org/1999/02/22-rdf-syntax-ns#" xmlns:dcterms="http://purl.org/dc/terms/" xmlns:vCard="http://www.w3.org/2001/vcard-rdf/3.0#" xmlns:vCard4="http://www.w3.org/2006/vcard/ns#" xmlns:bqbiol="http://biomodels.net/biology-qualifiers/" xmlns:bqmodel="http://biomodels.net/model-qualifiers/">
            <rdf:Description rdf:about="#meta_M_3hcpalm9eACP_c">
              <bqbiol:is>
                <rdf:Bag>
                  <rdf:li rdf:resource="https://identifiers.org/bigg.metabolite/3hcpalm9eACP"/>
                  <rdf:li rdf:resource="https://identifiers.org/metanetx.chemical/MNXM6556"/>
                  <rdf:li rdf:resource="https://identifiers.org/seed.compound/cpd15369"/>
                </rdf:Bag>
              </bqbiol:is>
            </rdf:Description>
          </rdf:RDF>
        </annotation>
      </species>
      <species metaid="meta_M_3hcvac11eACP_c" id="M_3hcvac11eACP_c" name="(R)-3-hydroxy-cis-vacc-11-enoyl-[acyl-carrier protein]" compartment="c" hasOnlySubstanceUnits="false" boundaryCondition="false" constant="false" fbc:charge="-1" fbc:chemicalFormula="C29H53N2O9PRS">
        <annotation>
          <rdf:RDF xmlns:rdf="http://www.w3.org/1999/02/22-rdf-syntax-ns#" xmlns:dcterms="http://purl.org/dc/terms/" xmlns:vCard="http://www.w3.org/2001/vcard-rdf/3.0#" xmlns:vCard4="http://www.w3.org/2006/vcard/ns#" xmlns:bqbiol="http://biomodels.net/biology-qualifiers/" xmlns:bqmodel="http://biomodels.net/model-qualifiers/">
            <rdf:Description rdf:about="#meta_M_3hcvac11eACP_c">
              <bqbiol:is>
                <rdf:Bag>
                  <rdf:li rdf:resource="https://identifiers.org/bigg.metabolite/3hcvac11eACP"/>
                  <rdf:li rdf:resource="https://identifiers.org/metanetx.chemical/MNXM6557"/>
                  <rdf:li rdf:resource="https://identifiers.org/seed.compound/cpd15370"/>
                </rdf:Bag>
              </bqbiol:is>
            </rdf:Description>
          </rdf:RDF>
        </annotation>
      </species>
      <species metaid="meta_M_3hdcoa_c" id="M_3hdcoa_c" name="(S)-3-Hydroxydecanoyl-CoA" compartment="c" hasOnlySubstanceUnits="false" boundaryCondition="false" constant="false" fbc:charge="-4" fbc:chemicalFormula="C31H50N7O18P3S">
        <annotation>
          <rdf:RDF xmlns:rdf="http://www.w3.org/1999/02/22-rdf-syntax-ns#" xmlns:dcterms="http://purl.org/dc/terms/" xmlns:vCard="http://www.w3.org/2001/vcard-rdf/3.0#" xmlns:vCard4="http://www.w3.org/2006/vcard/ns#" xmlns:bqbiol="http://biomodels.net/biology-qualifiers/" xmlns:bqmodel="http://biomodels.net/model-qualifiers/">
            <rdf:Description rdf:about="#meta_M_3hdcoa_c">
              <bqbiol:is>
                <rdf:Bag>
                  <rdf:li rdf:resource="https://identifiers.org/bigg.metabolite/3hdcoa"/>
                  <rdf:li rdf:resource="https://identifiers.org/biocyc/META:CPD0-2244"/>
                  <rdf:li rdf:resource="https://identifiers.org/chebi/CHEBI:18779"/>
                  <rdf:li rdf:resource="https://identifiers.org/chebi/CHEBI:28325"/>
                  <rdf:li rdf:resource="https://identifiers.org/chebi/CHEBI:418"/>
                  <rdf:li rdf:resource="https://identifiers.org/chebi/CHEBI:62616"/>
                  <rdf:li rdf:resource="https://identifiers.org/hmdb/HMDB03938"/>
                  <rdf:li rdf:resource="https://identifiers.org/kegg.compound/C05264"/>
                  <rdf:li rdf:resource="https://identifiers.org/lipidmaps/LMFA07050014"/>
                  <rdf:li rdf:resource="https://identifiers.org/lipidmaps/LMFA07050154"/>
                  <rdf:li rdf:resource="https://identifiers.org/metanetx.chemical/MNXM674"/>
                  <rdf:li rdf:resource="https://identifiers.org/seed.compound/cpd03118"/>
                </rdf:Bag>
              </bqbiol:is>
            </rdf:Description>
          </rdf:RDF>
        </annotation>
      </species>
      <species metaid="meta_M_3hddacp_c" id="M_3hddacp_c" name=" 3 Hydroxydodecanoyl acyl carrier protein" compartment="c" hasOnlySubstanceUnits="false" boundaryCondition="false" constant="false" fbc:charge="0" fbc:chemicalFormula="C12H22O2X">
        <annotation>
          <rdf:RDF xmlns:rdf="http://www.w3.org/1999/02/22-rdf-syntax-ns#" xmlns:dcterms="http://purl.org/dc/terms/" xmlns:vCard="http://www.w3.org/2001/vcard-rdf/3.0#" xmlns:vCard4="http://www.w3.org/2006/vcard/ns#" xmlns:bqbiol="http://biomodels.net/biology-qualifiers/" xmlns:bqmodel="http://biomodels.net/model-qualifiers/">
            <rdf:Description rdf:about="#meta_M_3hddacp_c">
              <bqbiol:is>
                <rdf:Bag>
                  <rdf:li rdf:resource="https://identifiers.org/bigg.metabolite/3hddacp"/>
                </rdf:Bag>
              </bqbiol:is>
            </rdf:Description>
          </rdf:RDF>
        </annotation>
      </species>
      <species metaid="meta_M_3hddcoa_c" id="M_3hddcoa_c" name="(S)-3-Hydroxydodecanoyl-CoA" compartment="c" hasOnlySubstanceUnits="false" boundaryCondition="false" constant="false" fbc:charge="-4" fbc:chemicalFormula="C33H54N7O18P3S">
        <annotation>
          <rdf:RDF xmlns:rdf="http://www.w3.org/1999/02/22-rdf-syntax-ns#" xmlns:dcterms="http://purl.org/dc/terms/" xmlns:vCard="http://www.w3.org/2001/vcard-rdf/3.0#" xmlns:vCard4="http://www.w3.org/2006/vcard/ns#" xmlns:bqbiol="http://biomodels.net/biology-qualifiers/" xmlns:bqmodel="http://biomodels.net/model-qualifiers/">
            <rdf:Description rdf:about="#meta_M_3hddcoa_c">
              <bqbiol:is>
                <rdf:Bag>
                  <rdf:li rdf:resource="https://identifiers.org/bigg.metabolite/3hddcoa"/>
                  <rdf:li rdf:resource="https://identifiers.org/biocyc/META:CPD0-2107"/>
                  <rdf:li rdf:resource="https://identifiers.org/chebi/CHEBI:18751"/>
                  <rdf:li rdf:resource="https://identifiers.org/chebi/CHEBI:27668"/>
                  <rdf:li rdf:resource="https://identifiers.org/chebi/CHEBI:396"/>
                  <rdf:li rdf:resource="https://identifiers.org/chebi/CHEBI:62558"/>
                  <rdf:li rdf:resource="https://identifiers.org/hmdb/HMDB03936"/>
                  <rdf:li rdf:resource="https://identifiers.org/hmdb/HMDB62260"/>
                  <rdf:li rdf:resource="https://identifiers.org/kegg.compound/C05262"/>
                  <rdf:li rdf:resource="https://identifiers.org/lipidmaps/LMFA07050158"/>
                  <rdf:li rdf:resource="https://identifiers.org/metanetx.chemical/MNXM733"/>
                  <rdf:li rdf:resource="https://identifiers.org/seed.compound/cpd03116"/>
                </rdf:Bag>
              </bqbiol:is>
            </rdf:Description>
          </rdf:RDF>
        </annotation>
      </species>
      <species metaid="meta_M_3hddecACP_c" id="M_3hddecACP_c" name="(R)-3-Hydroxydodecanoyl-[acyl-carrier protein]" compartment="c" hasOnlySubstanceUnits="false" boundaryCondition="false" constant="false" fbc:charge="-1" fbc:chemicalFormula="C23H43N2O9PRS">
        <annotation>
          <rdf:RDF xmlns:rdf="http://www.w3.org/1999/02/22-rdf-syntax-ns#" xmlns:dcterms="http://purl.org/dc/terms/" xmlns:vCard="http://www.w3.org/2001/vcard-rdf/3.0#" xmlns:vCard4="http://www.w3.org/2006/vcard/ns#" xmlns:bqbiol="http://biomodels.net/biology-qualifiers/" xmlns:bqmodel="http://biomodels.net/model-qualifiers/">
            <rdf:Description rdf:about="#meta_M_3hddecACP_c">
              <bqbiol:is>
                <rdf:Bag>
                  <rdf:li rdf:resource="https://identifiers.org/bigg.metabolite/3hddecACP"/>
                  <rdf:li rdf:resource="https://identifiers.org/chebi/CHEBI:325"/>
                  <rdf:li rdf:resource="https://identifiers.org/kegg.compound/C05757"/>
                  <rdf:li rdf:resource="https://identifiers.org/lipidmaps/LMFA07060015"/>
                  <rdf:li rdf:resource="https://identifiers.org/metanetx.chemical/MNXM27066"/>
                  <rdf:li rdf:resource="https://identifiers.org/seed.compound/cpd11480"/>
                </rdf:Bag>
              </bqbiol:is>
            </rdf:Description>
          </rdf:RDF>
        </annotation>
      </species>
      <species metaid="meta_M_3hdeacp_c" id="M_3hdeacp_c" name="3R  3 Hydroxydecanoyl acyl carrier protein" compartment="c" hasOnlySubstanceUnits="false" boundaryCondition="false" constant="false" fbc:charge="0" fbc:chemicalFormula="C10H18O2X">
        <annotation>
          <rdf:RDF xmlns:rdf="http://www.w3.org/1999/02/22-rdf-syntax-ns#" xmlns:dcterms="http://purl.org/dc/terms/" xmlns:vCard="http://www.w3.org/2001/vcard-rdf/3.0#" xmlns:vCard4="http://www.w3.org/2006/vcard/ns#" xmlns:bqbiol="http://biomodels.net/biology-qualifiers/" xmlns:bqmodel="http://biomodels.net/model-qualifiers/">
            <rdf:Description rdf:about="#meta_M_3hdeacp_c">
              <bqbiol:is>
                <rdf:Bag>
                  <rdf:li rdf:resource="https://identifiers.org/bigg.metabolite/3hdeacp"/>
                </rdf:Bag>
              </bqbiol:is>
            </rdf:Description>
          </rdf:RDF>
        </annotation>
      </species>
      <species metaid="meta_M_3hdecACP_c" id="M_3hdecACP_c" name="(R)-3-Hydroxydecanoyl-[acyl-carrier protein]" compartment="c" hasOnlySubstanceUnits="false" boundaryCondition="false" constant="false" fbc:charge="-1" fbc:chemicalFormula="C21H39N2O9PRS">
        <annotation>
          <rdf:RDF xmlns:rdf="http://www.w3.org/1999/02/22-rdf-syntax-ns#" xmlns:dcterms="http://purl.org/dc/terms/" xmlns:vCard="http://www.w3.org/2001/vcard-rdf/3.0#" xmlns:vCard4="http://www.w3.org/2006/vcard/ns#" xmlns:bqbiol="http://biomodels.net/biology-qualifiers/" xmlns:bqmodel="http://biomodels.net/model-qualifiers/">
            <rdf:Description rdf:about="#meta_M_3hdecACP_c">
              <bqbiol:is>
                <rdf:Bag>
                  <rdf:li rdf:resource="https://identifiers.org/bigg.metabolite/3hdecACP"/>
                  <rdf:li rdf:resource="https://identifiers.org/biocyc/META:Beta-hydroxydecanoyl-ACPs"/>
                  <rdf:li rdf:resource="https://identifiers.org/kegg.compound/C04619"/>
                  <rdf:li rdf:resource="https://identifiers.org/metanetx.chemical/MNXM7127"/>
                  <rdf:li rdf:resource="https://identifiers.org/seed.compound/cpd11482"/>
                </rdf:Bag>
              </bqbiol:is>
            </rdf:Description>
          </rdf:RDF>
        </annotation>
      </species>
      <species metaid="meta_M_3hhacp_c" id="M_3hhacp_c" name=" 3 Hydroxyhexanoyl acp" compartment="c" hasOnlySubstanceUnits="false" boundaryCondition="false" constant="false" fbc:charge="0" fbc:chemicalFormula="C6H10O2X">
        <annotation>
          <rdf:RDF xmlns:rdf="http://www.w3.org/1999/02/22-rdf-syntax-ns#" xmlns:dcterms="http://purl.org/dc/terms/" xmlns:vCard="http://www.w3.org/2001/vcard-rdf/3.0#" xmlns:vCard4="http://www.w3.org/2006/vcard/ns#" xmlns:bqbiol="http://biomodels.net/biology-qualifiers/" xmlns:bqmodel="http://biomodels.net/model-qualifiers/">
            <rdf:Description rdf:about="#meta_M_3hhacp_c">
              <bqbiol:is>
                <rdf:Bag>
                  <rdf:li rdf:resource="https://identifiers.org/bigg.metabolite/3hhacp"/>
                </rdf:Bag>
              </bqbiol:is>
            </rdf:Description>
          </rdf:RDF>
        </annotation>
      </species>
      <species metaid="meta_M_3hhcoa_c" id="M_3hhcoa_c" name="(S)-3-Hydroxyhexanoyl-CoA" compartment="c" hasOnlySubstanceUnits="false" boundaryCondition="false" constant="false" fbc:charge="-4" fbc:chemicalFormula="C27H42N7O18P3S">
        <annotation>
          <rdf:RDF xmlns:rdf="http://www.w3.org/1999/02/22-rdf-syntax-ns#" xmlns:dcterms="http://purl.org/dc/terms/" xmlns:vCard="http://www.w3.org/2001/vcard-rdf/3.0#" xmlns:vCard4="http://www.w3.org/2006/vcard/ns#" xmlns:bqbiol="http://biomodels.net/biology-qualifiers/" xmlns:bqmodel="http://biomodels.net/model-qualifiers/">
            <rdf:Description rdf:about="#meta_M_3hhcoa_c">
              <bqbiol:is>
                <rdf:Bag>
                  <rdf:li rdf:resource="https://identifiers.org/bigg.metabolite/3hhcoa"/>
                  <rdf:li rdf:resource="https://identifiers.org/biocyc/META:OH-HEXANOYL-COA"/>
                  <rdf:li rdf:resource="https://identifiers.org/chebi/CHEBI:18780"/>
                  <rdf:li rdf:resource="https://identifiers.org/chebi/CHEBI:28276"/>
                  <rdf:li rdf:resource="https://identifiers.org/chebi/CHEBI:419"/>
                  <rdf:li rdf:resource="https://identifiers.org/chebi/CHEBI:62075"/>
                  <rdf:li rdf:resource="https://identifiers.org/hmdb/HMDB03942"/>
                  <rdf:li rdf:resource="https://identifiers.org/hmdb/HMDB62262"/>
                  <rdf:li rdf:resource="https://identifiers.org/kegg.compound/C05268"/>
                  <rdf:li rdf:resource="https://identifiers.org/lipidmaps/LMFA07050017"/>
                  <rdf:li rdf:resource="https://identifiers.org/lipidmaps/LMFA07050156"/>
                  <rdf:li rdf:resource="https://identifiers.org/metanetx.chemical/MNXM757"/>
                  <rdf:li rdf:resource="https://identifiers.org/seed.compound/cpd03122"/>
                </rdf:Bag>
              </bqbiol:is>
            </rdf:Description>
          </rdf:RDF>
        </annotation>
      </species>
      <species metaid="meta_M_3hhdcoa_c" id="M_3hhdcoa_c" name="(S)-3-Hydroxyhexadecanoyl-CoA" compartment="c" hasOnlySubstanceUnits="false" boundaryCondition="false" constant="false" fbc:charge="-4" fbc:chemicalFormula="C37H62N7O18P3S">
        <annotation>
          <rdf:RDF xmlns:rdf="http://www.w3.org/1999/02/22-rdf-syntax-ns#" xmlns:dcterms="http://purl.org/dc/terms/" xmlns:vCard="http://www.w3.org/2001/vcard-rdf/3.0#" xmlns:vCard4="http://www.w3.org/2006/vcard/ns#" xmlns:bqbiol="http://biomodels.net/biology-qualifiers/" xmlns:bqmodel="http://biomodels.net/model-qualifiers/">
            <rdf:Description rdf:about="#meta_M_3hhdcoa_c">
              <bqbiol:is>
                <rdf:Bag>
                  <rdf:li rdf:resource="https://identifiers.org/bigg.metabolite/3hhdcoa"/>
                  <rdf:li rdf:resource="https://identifiers.org/biocyc/META:CPD0-2232"/>
                  <rdf:li rdf:resource="https://identifiers.org/chebi/CHEBI:18752"/>
                  <rdf:li rdf:resource="https://identifiers.org/chebi/CHEBI:27402"/>
                  <rdf:li rdf:resource="https://identifiers.org/chebi/CHEBI:397"/>
                  <rdf:li rdf:resource="https://identifiers.org/chebi/CHEBI:62613"/>
                  <rdf:li rdf:resource="https://identifiers.org/hmdb/HMDB03932"/>
                  <rdf:li rdf:resource="https://identifiers.org/hmdb/HMDB62261"/>
                  <rdf:li rdf:resource="https://identifiers.org/kegg.compound/C05258"/>
                  <rdf:li rdf:resource="https://identifiers.org/lipidmaps/LMFA07050161"/>
                  <rdf:li rdf:resource="https://identifiers.org/metanetx.chemical/MNXM825"/>
                  <rdf:li rdf:resource="https://identifiers.org/seed.compound/cpd03113"/>
                </rdf:Bag>
              </bqbiol:is>
            </rdf:Description>
          </rdf:RDF>
        </annotation>
      </species>
      <species metaid="meta_M_3hhexACP_c" id="M_3hhexACP_c" name="(R)-3-Hydroxyhexanoyl-[acyl-carrier protein]" compartment="c" hasOnlySubstanceUnits="false" boundaryCondition="false" constant="false" fbc:charge="-1" fbc:chemicalFormula="C17H31N2O9PRS">
        <annotation>
          <rdf:RDF xmlns:rdf="http://www.w3.org/1999/02/22-rdf-syntax-ns#" xmlns:dcterms="http://purl.org/dc/terms/" xmlns:vCard="http://www.w3.org/2001/vcard-rdf/3.0#" xmlns:vCard4="http://www.w3.org/2006/vcard/ns#" xmlns:bqbiol="http://biomodels.net/biology-qualifiers/" xmlns:bqmodel="http://biomodels.net/model-qualifiers/">
            <rdf:Description rdf:about="#meta_M_3hhexACP_c">
              <bqbiol:is>
                <rdf:Bag>
                  <rdf:li rdf:resource="https://identifiers.org/bigg.metabolite/3hhexACP"/>
                  <rdf:li rdf:resource="https://identifiers.org/chebi/CHEBI:326"/>
                  <rdf:li rdf:resource="https://identifiers.org/kegg.compound/C05747"/>
                  <rdf:li rdf:resource="https://identifiers.org/lipidmaps/LMFA07060006"/>
                  <rdf:li rdf:resource="https://identifiers.org/metanetx.chemical/MNXM25370"/>
                  <rdf:li rdf:resource="https://identifiers.org/seed.compound/cpd11479"/>
                </rdf:Bag>
              </bqbiol:is>
            </rdf:Description>
          </rdf:RDF>
        </annotation>
      </species>
      <species metaid="meta_M_3hmrsACP_c" id="M_3hmrsACP_c" name="(R)-3-Hydroxytetradecanoyl-[acyl-carrier protein]" compartment="c" hasOnlySubstanceUnits="false" boundaryCondition="false" constant="false" fbc:charge="-1" fbc:chemicalFormula="C25H47N2O9PRS">
        <annotation>
          <rdf:RDF xmlns:rdf="http://www.w3.org/1999/02/22-rdf-syntax-ns#" xmlns:dcterms="http://purl.org/dc/terms/" xmlns:vCard="http://www.w3.org/2001/vcard-rdf/3.0#" xmlns:vCard4="http://www.w3.org/2006/vcard/ns#" xmlns:bqbiol="http://biomodels.net/biology-qualifiers/" xmlns:bqmodel="http://biomodels.net/model-qualifiers/">
            <rdf:Description rdf:about="#meta_M_3hmrsACP_c">
              <bqbiol:is>
                <rdf:Bag>
                  <rdf:li rdf:resource="https://identifiers.org/bigg.metabolite/3hmrsACP"/>
                  <rdf:li rdf:resource="https://identifiers.org/biocyc/META:R-3-hydroxymyristoyl-ACPs"/>
                  <rdf:li rdf:resource="https://identifiers.org/kegg.compound/C04688"/>
                  <rdf:li rdf:resource="https://identifiers.org/metanetx.chemical/MNXM7733"/>
                  <rdf:li rdf:resource="https://identifiers.org/seed.compound/cpd11484"/>
                </rdf:Bag>
              </bqbiol:is>
            </rdf:Description>
          </rdf:RDF>
        </annotation>
      </species>
      <species metaid="meta_M_3hocacp_c" id="M_3hocacp_c" name=" 3 Hydroxyoctanoyl acyl carrier protein" compartment="c" hasOnlySubstanceUnits="false" boundaryCondition="false" constant="false" fbc:charge="0" fbc:chemicalFormula="C8H14O2X">
        <annotation>
          <rdf:RDF xmlns:rdf="http://www.w3.org/1999/02/22-rdf-syntax-ns#" xmlns:dcterms="http://purl.org/dc/terms/" xmlns:vCard="http://www.w3.org/2001/vcard-rdf/3.0#" xmlns:vCard4="http://www.w3.org/2006/vcard/ns#" xmlns:bqbiol="http://biomodels.net/biology-qualifiers/" xmlns:bqmodel="http://biomodels.net/model-qualifiers/">
            <rdf:Description rdf:about="#meta_M_3hocacp_c">
              <bqbiol:is>
                <rdf:Bag>
                  <rdf:li rdf:resource="https://identifiers.org/bigg.metabolite/3hocacp"/>
                </rdf:Bag>
              </bqbiol:is>
            </rdf:Description>
          </rdf:RDF>
        </annotation>
      </species>
      <species metaid="meta_M_3hocdacp_c" id="M_3hocdacp_c" name="3R  3 Hydroxyoctadecanoyl acyl carrier protein" compartment="c" hasOnlySubstanceUnits="false" boundaryCondition="false" constant="false" fbc:charge="0" fbc:chemicalFormula="C18H34O2X">
        <annotation>
          <rdf:RDF xmlns:rdf="http://www.w3.org/1999/02/22-rdf-syntax-ns#" xmlns:dcterms="http://purl.org/dc/terms/" xmlns:vCard="http://www.w3.org/2001/vcard-rdf/3.0#" xmlns:vCard4="http://www.w3.org/2006/vcard/ns#" xmlns:bqbiol="http://biomodels.net/biology-qualifiers/" xmlns:bqmodel="http://biomodels.net/model-qualifiers/">
            <rdf:Description rdf:about="#meta_M_3hocdacp_c">
              <bqbiol:is>
                <rdf:Bag>
                  <rdf:li rdf:resource="https://identifiers.org/bigg.metabolite/3hocdacp"/>
                </rdf:Bag>
              </bqbiol:is>
            </rdf:Description>
          </rdf:RDF>
        </annotation>
      </species>
      <species metaid="meta_M_3hocoa_c" id="M_3hocoa_c" name="(S)-3-Hydroxyoctanoyl-CoA" compartment="c" hasOnlySubstanceUnits="false" boundaryCondition="false" constant="false" fbc:charge="-4" fbc:chemicalFormula="C29H46N7O18P3S">
        <annotation>
          <rdf:RDF xmlns:rdf="http://www.w3.org/1999/02/22-rdf-syntax-ns#" xmlns:dcterms="http://purl.org/dc/terms/" xmlns:vCard="http://www.w3.org/2001/vcard-rdf/3.0#" xmlns:vCard4="http://www.w3.org/2006/vcard/ns#" xmlns:bqbiol="http://biomodels.net/biology-qualifiers/" xmlns:bqmodel="http://biomodels.net/model-qualifiers/">
            <rdf:Description rdf:about="#meta_M_3hocoa_c">
              <bqbiol:is>
                <rdf:Bag>
                  <rdf:li rdf:resource="https://identifiers.org/bigg.metabolite/3hocoa"/>
                  <rdf:li rdf:resource="https://identifiers.org/chebi/CHEBI:18750"/>
                  <rdf:li rdf:resource="https://identifiers.org/chebi/CHEBI:18781"/>
                  <rdf:li rdf:resource="https://identifiers.org/chebi/CHEBI:27800"/>
                  <rdf:li rdf:resource="https://identifiers.org/chebi/CHEBI:28632"/>
                  <rdf:li rdf:resource="https://identifiers.org/chebi/CHEBI:395"/>
                  <rdf:li rdf:resource="https://identifiers.org/chebi/CHEBI:420"/>
                  <rdf:li rdf:resource="https://identifiers.org/chebi/CHEBI:62617"/>
                  <rdf:li rdf:resource="https://identifiers.org/hmdb/HMDB03940"/>
                  <rdf:li rdf:resource="https://identifiers.org/kegg.compound/C05266"/>
                  <rdf:li rdf:resource="https://identifiers.org/lipidmaps/LMFA07050015"/>
                  <rdf:li rdf:resource="https://identifiers.org/lipidmaps/LMFA07050160"/>
                  <rdf:li rdf:resource="https://identifiers.org/metanetx.chemical/MNXM766"/>
                  <rdf:li rdf:resource="https://identifiers.org/seed.compound/cpd03120"/>
                </rdf:Bag>
              </bqbiol:is>
            </rdf:Description>
          </rdf:RDF>
        </annotation>
      </species>
      <species metaid="meta_M_3hoctACP_c" id="M_3hoctACP_c" name="(R)-3-Hydroxyoctanoyl-[acyl-carrier protein]" compartment="c" hasOnlySubstanceUnits="false" boundaryCondition="false" constant="false" fbc:charge="-1" fbc:chemicalFormula="C19H35N2O9PRS">
        <annotation>
          <rdf:RDF xmlns:rdf="http://www.w3.org/1999/02/22-rdf-syntax-ns#" xmlns:dcterms="http://purl.org/dc/terms/" xmlns:vCard="http://www.w3.org/2001/vcard-rdf/3.0#" xmlns:vCard4="http://www.w3.org/2006/vcard/ns#" xmlns:bqbiol="http://biomodels.net/biology-qualifiers/" xmlns:bqmodel="http://biomodels.net/model-qualifiers/">
            <rdf:Description rdf:about="#meta_M_3hoctACP_c">
              <bqbiol:is>
                <rdf:Bag>
                  <rdf:li rdf:resource="https://identifiers.org/bigg.metabolite/3hoctACP"/>
                  <rdf:li rdf:resource="https://identifiers.org/biocyc/META:3-Hydroxy-octanoyl-ACPs"/>
                  <rdf:li rdf:resource="https://identifiers.org/kegg.compound/C04620"/>
                  <rdf:li rdf:resource="https://identifiers.org/metanetx.chemical/MNXM10019"/>
                  <rdf:li rdf:resource="https://identifiers.org/seed.compound/cpd11483"/>
                </rdf:Bag>
              </bqbiol:is>
            </rdf:Description>
          </rdf:RDF>
        </annotation>
      </species>
      <species metaid="meta_M_3hoctaACP_c" id="M_3hoctaACP_c" name="(R)-3-Hydroxyoctadecanoyl-[acyl-carrier protein]" compartment="c" hasOnlySubstanceUnits="false" boundaryCondition="false" constant="false" fbc:charge="-1" fbc:chemicalFormula="C29H55N2O9PRS">
        <annotation>
          <rdf:RDF xmlns:rdf="http://www.w3.org/1999/02/22-rdf-syntax-ns#" xmlns:dcterms="http://purl.org/dc/terms/" xmlns:vCard="http://www.w3.org/2001/vcard-rdf/3.0#" xmlns:vCard4="http://www.w3.org/2006/vcard/ns#" xmlns:bqbiol="http://biomodels.net/biology-qualifiers/" xmlns:bqmodel="http://biomodels.net/model-qualifiers/">
            <rdf:Description rdf:about="#meta_M_3hoctaACP_c">
              <bqbiol:is>
                <rdf:Bag>
                  <rdf:li rdf:resource="https://identifiers.org/bigg.metabolite/3hoctaACP"/>
                  <rdf:li rdf:resource="https://identifiers.org/kegg.compound/C16220"/>
                  <rdf:li rdf:resource="https://identifiers.org/metanetx.chemical/MNXM6417"/>
                  <rdf:li rdf:resource="https://identifiers.org/seed.compound/cpd15371"/>
                </rdf:Bag>
              </bqbiol:is>
            </rdf:Description>
          </rdf:RDF>
        </annotation>
      </species>
      <species metaid="meta_M_3hodcoa_c" id="M_3hodcoa_c" name="(S)-3-Hydroxyoctadecanoyl-CoA" compartment="c" hasOnlySubstanceUnits="false" boundaryCondition="false" constant="false" fbc:charge="-4" fbc:chemicalFormula="C39H66N7O18P3S">
        <annotation>
          <rdf:RDF xmlns:rdf="http://www.w3.org/1999/02/22-rdf-syntax-ns#" xmlns:dcterms="http://purl.org/dc/terms/" xmlns:vCard="http://www.w3.org/2001/vcard-rdf/3.0#" xmlns:vCard4="http://www.w3.org/2006/vcard/ns#" xmlns:bqbiol="http://biomodels.net/biology-qualifiers/" xmlns:bqmodel="http://biomodels.net/model-qualifiers/">
            <rdf:Description rdf:about="#meta_M_3hodcoa_c">
              <bqbiol:is>
                <rdf:Bag>
                  <rdf:li rdf:resource="https://identifiers.org/bigg.metabolite/3hodcoa"/>
                  <rdf:li rdf:resource="https://identifiers.org/biocyc/META:CPD0-2253"/>
                  <rdf:li rdf:resource="https://identifiers.org/chebi/CHEBI:50577"/>
                  <rdf:li rdf:resource="https://identifiers.org/chebi/CHEBI:87561"/>
                  <rdf:li rdf:resource="https://identifiers.org/lipidmaps/LMFA07050159"/>
                  <rdf:li rdf:resource="https://identifiers.org/metanetx.chemical/MNXM31746"/>
                  <rdf:li rdf:resource="https://identifiers.org/seed.compound/cpd15204"/>
                </rdf:Bag>
              </bqbiol:is>
            </rdf:Description>
          </rdf:RDF>
        </annotation>
      </species>
      <species metaid="meta_M_3hpaacp_c" id="M_3hpaacp_c" name="3R  3 Hydroxypalmitoyl acyl carrier protein" compartment="c" hasOnlySubstanceUnits="false" boundaryCondition="false" constant="false" fbc:charge="0" fbc:chemicalFormula="C16H30O2X">
        <annotation>
          <rdf:RDF xmlns:rdf="http://www.w3.org/1999/02/22-rdf-syntax-ns#" xmlns:dcterms="http://purl.org/dc/terms/" xmlns:vCard="http://www.w3.org/2001/vcard-rdf/3.0#" xmlns:vCard4="http://www.w3.org/2006/vcard/ns#" xmlns:bqbiol="http://biomodels.net/biology-qualifiers/" xmlns:bqmodel="http://biomodels.net/model-qualifiers/">
            <rdf:Description rdf:about="#meta_M_3hpaacp_c">
              <bqbiol:is>
                <rdf:Bag>
                  <rdf:li rdf:resource="https://identifiers.org/bigg.metabolite/3hpaacp"/>
                </rdf:Bag>
              </bqbiol:is>
            </rdf:Description>
          </rdf:RDF>
        </annotation>
      </species>
      <species metaid="meta_M_3hpalmACP_c" id="M_3hpalmACP_c" name="R-3-hydroxypalmitoyl-[acyl-carrier protein]" compartment="c" hasOnlySubstanceUnits="false" boundaryCondition="false" constant="false" fbc:charge="-1" fbc:chemicalFormula="C27H51N2O9PRS">
        <annotation>
          <rdf:RDF xmlns:rdf="http://www.w3.org/1999/02/22-rdf-syntax-ns#" xmlns:dcterms="http://purl.org/dc/terms/" xmlns:vCard="http://www.w3.org/2001/vcard-rdf/3.0#" xmlns:vCard4="http://www.w3.org/2006/vcard/ns#" xmlns:bqbiol="http://biomodels.net/biology-qualifiers/" xmlns:bqmodel="http://biomodels.net/model-qualifiers/">
            <rdf:Description rdf:about="#meta_M_3hpalmACP_c">
              <bqbiol:is>
                <rdf:Bag>
                  <rdf:li rdf:resource="https://identifiers.org/bigg.metabolite/3hpalmACP"/>
                  <rdf:li rdf:resource="https://identifiers.org/kegg.compound/C04633"/>
                  <rdf:li rdf:resource="https://identifiers.org/metanetx.chemical/MNXM2576"/>
                  <rdf:li rdf:resource="https://identifiers.org/seed.compound/cpd11481"/>
                </rdf:Bag>
              </bqbiol:is>
            </rdf:Description>
          </rdf:RDF>
        </annotation>
      </species>
      <species id="M_3hpcoa_c" name="3-Hydroxypropionyl-CoA" hasOnlySubstanceUnits="false" boundaryCondition="false" constant="false" fbc:charge="-4" fbc:chemicalFormula="C24H36N7O18P3S"/>
      <species metaid="meta_M_3hpp_c" id="M_3hpp_c" name="3-Hydroxypropanoate" compartment="c" hasOnlySubstanceUnits="false" boundaryCondition="false" constant="false" fbc:charge="-1" fbc:chemicalFormula="C3H5O3">
        <annotation>
          <rdf:RDF xmlns:rdf="http://www.w3.org/1999/02/22-rdf-syntax-ns#" xmlns:dcterms="http://purl.org/dc/terms/" xmlns:vCard="http://www.w3.org/2001/vcard-rdf/3.0#" xmlns:vCard4="http://www.w3.org/2006/vcard/ns#" xmlns:bqbiol="http://biomodels.net/biology-qualifiers/" xmlns:bqmodel="http://biomodels.net/model-qualifiers/">
            <rdf:Description rdf:about="#meta_M_3hpp_c">
              <bqbiol:is>
                <rdf:Bag>
                  <rdf:li rdf:resource="https://identifiers.org/bigg.metabolite/3hpp"/>
                  <rdf:li rdf:resource="https://identifiers.org/biocyc/META:3-HYDROXY-PROPIONATE"/>
                  <rdf:li rdf:resource="https://identifiers.org/chebi/CHEBI:11836"/>
                  <rdf:li rdf:resource="https://identifiers.org/chebi/CHEBI:1553"/>
                  <rdf:li rdf:resource="https://identifiers.org/chebi/CHEBI:16510"/>
                  <rdf:li rdf:resource="https://identifiers.org/chebi/CHEBI:20071"/>
                  <rdf:li rdf:resource="https://identifiers.org/chebi/CHEBI:20079"/>
                  <rdf:li rdf:resource="https://identifiers.org/chebi/CHEBI:33404"/>
                  <rdf:li rdf:resource="https://identifiers.org/chebi/CHEBI:40000"/>
                  <rdf:li rdf:resource="https://identifiers.org/kegg.compound/C01013"/>
                  <rdf:li rdf:resource="https://identifiers.org/metanetx.chemical/MNXM872"/>
                  <rdf:li rdf:resource="https://identifiers.org/seed.compound/cpd00745"/>
                </rdf:Bag>
              </bqbiol:is>
            </rdf:Description>
          </rdf:RDF>
        </annotation>
      </species>
      <species id="M_3hppap_c" name="3-Hydroxypropionyl phosphate" hasOnlySubstanceUnits="false" boundaryCondition="false" constant="false" fbc:charge="-2" fbc:chemicalFormula="C3H5O6P"/>
      <species id="M_3hppnl_c" name="3_Hydroxypropanal" compartment="default" hasOnlySubstanceUnits="false" boundaryCondition="false" constant="false" fbc:charge="0" fbc:chemicalFormula="X"/>
      <species metaid="meta_M_3htdacp_c" id="M_3htdacp_c" name="3R  3 Hydroxytetradecanoyl acyl carrier protein" compartment="c" hasOnlySubstanceUnits="false" boundaryCondition="false" constant="false" fbc:charge="0" fbc:chemicalFormula="C14H27O2X">
        <annotation>
          <rdf:RDF xmlns:rdf="http://www.w3.org/1999/02/22-rdf-syntax-ns#" xmlns:dcterms="http://purl.org/dc/terms/" xmlns:vCard="http://www.w3.org/2001/vcard-rdf/3.0#" xmlns:vCard4="http://www.w3.org/2006/vcard/ns#" xmlns:bqbiol="http://biomodels.net/biology-qualifiers/" xmlns:bqmodel="http://biomodels.net/model-qualifiers/">
            <rdf:Description rdf:about="#meta_M_3htdacp_c">
              <bqbiol:is>
                <rdf:Bag>
                  <rdf:li rdf:resource="https://identifiers.org/bigg.metabolite/3htdacp"/>
                </rdf:Bag>
              </bqbiol:is>
            </rdf:Description>
          </rdf:RDF>
        </annotation>
      </species>
      <species metaid="meta_M_3htdcoa_c" id="M_3htdcoa_c" name="(S)-3-Hydroxytetradecanoyl-CoA" compartment="c" hasOnlySubstanceUnits="false" boundaryCondition="false" constant="false" fbc:charge="-4" fbc:chemicalFormula="C35H58N7O18P3S">
        <annotation>
          <rdf:RDF xmlns:rdf="http://www.w3.org/1999/02/22-rdf-syntax-ns#" xmlns:dcterms="http://purl.org/dc/terms/" xmlns:vCard="http://www.w3.org/2001/vcard-rdf/3.0#" xmlns:vCard4="http://www.w3.org/2006/vcard/ns#" xmlns:bqbiol="http://biomodels.net/biology-qualifiers/" xmlns:bqmodel="http://biomodels.net/model-qualifiers/">
            <rdf:Description rdf:about="#meta_M_3htdcoa_c">
              <bqbiol:is>
                <rdf:Bag>
                  <rdf:li rdf:resource="https://identifiers.org/bigg.metabolite/3htdcoa"/>
                  <rdf:li rdf:resource="https://identifiers.org/biocyc/META:CPD0-2171"/>
                  <rdf:li rdf:resource="https://identifiers.org/chebi/CHEBI:18754"/>
                  <rdf:li rdf:resource="https://identifiers.org/chebi/CHEBI:27466"/>
                  <rdf:li rdf:resource="https://identifiers.org/chebi/CHEBI:400"/>
                  <rdf:li rdf:resource="https://identifiers.org/chebi/CHEBI:62614"/>
                  <rdf:li rdf:resource="https://identifiers.org/hmdb/HMDB03934"/>
                  <rdf:li rdf:resource="https://identifiers.org/kegg.compound/C05260"/>
                  <rdf:li rdf:resource="https://identifiers.org/lipidmaps/LMFA07050257"/>
                  <rdf:li rdf:resource="https://identifiers.org/metanetx.chemical/MNXM767"/>
                  <rdf:li rdf:resource="https://identifiers.org/seed.compound/cpd03115"/>
                  <rdf:li rdf:resource="https://identifiers.org/seed.compound/cpd26436"/>
                </rdf:Bag>
              </bqbiol:is>
            </rdf:Description>
          </rdf:RDF>
        </annotation>
      </species>
      <species metaid="meta_M_3ig3p_c" id="M_3ig3p_c" name="C&apos;-(3-Indolyl)-glycerol 3-phosphate" compartment="c" hasOnlySubstanceUnits="false" boundaryCondition="false" constant="false" fbc:charge="-2" fbc:chemicalFormula="C11H12NO6P">
        <annotation>
          <rdf:RDF xmlns:rdf="http://www.w3.org/1999/02/22-rdf-syntax-ns#" xmlns:dcterms="http://purl.org/dc/terms/" xmlns:vCard="http://www.w3.org/2001/vcard-rdf/3.0#" xmlns:vCard4="http://www.w3.org/2006/vcard/ns#" xmlns:bqbiol="http://biomodels.net/biology-qualifiers/" xmlns:bqmodel="http://biomodels.net/model-qualifiers/">
            <rdf:Description rdf:about="#meta_M_3ig3p_c">
              <bqbiol:is>
                <rdf:Bag>
                  <rdf:li rdf:resource="https://identifiers.org/bigg.metabolite/3ig3p"/>
                  <rdf:li rdf:resource="https://identifiers.org/biocyc/META:INDOLE-3-GLYCEROL-P"/>
                  <rdf:li rdf:resource="https://identifiers.org/chebi/CHEBI:51793"/>
                  <rdf:li rdf:resource="https://identifiers.org/chebi/CHEBI:58866"/>
                  <rdf:li rdf:resource="https://identifiers.org/kegg.compound/C03506"/>
                  <rdf:li rdf:resource="https://identifiers.org/metanetx.chemical/MNXM866"/>
                  <rdf:li rdf:resource="https://identifiers.org/seed.compound/cpd02210"/>
                  <rdf:li rdf:resource="https://identifiers.org/seed.compound/cpd29667"/>
                </rdf:Bag>
              </bqbiol:is>
            </rdf:Description>
          </rdf:RDF>
        </annotation>
      </species>
      <species metaid="meta_M_3mba_c" id="M_3mba_c" name="3 methylbutanoic acid" compartment="c" hasOnlySubstanceUnits="false" boundaryCondition="false" constant="false" fbc:charge="-1" fbc:chemicalFormula="C5H9O2">
        <annotation>
          <rdf:RDF xmlns:rdf="http://www.w3.org/1999/02/22-rdf-syntax-ns#" xmlns:dcterms="http://purl.org/dc/terms/" xmlns:vCard="http://www.w3.org/2001/vcard-rdf/3.0#" xmlns:vCard4="http://www.w3.org/2006/vcard/ns#" xmlns:bqbiol="http://biomodels.net/biology-qualifiers/" xmlns:bqmodel="http://biomodels.net/model-qualifiers/">
            <rdf:Description rdf:about="#meta_M_3mba_c">
              <bqbiol:is>
                <rdf:Bag>
                  <rdf:li rdf:resource="https://identifiers.org/bigg.metabolite/3mba"/>
                </rdf:Bag>
              </bqbiol:is>
            </rdf:Description>
          </rdf:RDF>
        </annotation>
      </species>
      <species metaid="meta_M_3mba_e" id="M_3mba_e" name="3 methylbutanoic acid" compartment="e" hasOnlySubstanceUnits="false" boundaryCondition="false" constant="false" fbc:charge="-1" fbc:chemicalFormula="C5H9O2">
        <annotation>
          <rdf:RDF xmlns:rdf="http://www.w3.org/1999/02/22-rdf-syntax-ns#" xmlns:dcterms="http://purl.org/dc/terms/" xmlns:vCard="http://www.w3.org/2001/vcard-rdf/3.0#" xmlns:vCard4="http://www.w3.org/2006/vcard/ns#" xmlns:bqbiol="http://biomodels.net/biology-qualifiers/" xmlns:bqmodel="http://biomodels.net/model-qualifiers/">
            <rdf:Description rdf:about="#meta_M_3mba_e">
              <bqbiol:is>
                <rdf:Bag>
                  <rdf:li rdf:resource="https://identifiers.org/bigg.metabolite/3mba"/>
                </rdf:Bag>
              </bqbiol:is>
            </rdf:Description>
          </rdf:RDF>
        </annotation>
      </species>
      <species metaid="meta_M_3mbal_c" id="M_3mbal_c" name="3 methylbutanal" compartment="c" hasOnlySubstanceUnits="false" boundaryCondition="false" constant="false" fbc:charge="0" fbc:chemicalFormula="C5H10O">
        <annotation>
          <rdf:RDF xmlns:rdf="http://www.w3.org/1999/02/22-rdf-syntax-ns#" xmlns:dcterms="http://purl.org/dc/terms/" xmlns:vCard="http://www.w3.org/2001/vcard-rdf/3.0#" xmlns:vCard4="http://www.w3.org/2006/vcard/ns#" xmlns:bqbiol="http://biomodels.net/biology-qualifiers/" xmlns:bqmodel="http://biomodels.net/model-qualifiers/">
            <rdf:Description rdf:about="#meta_M_3mbal_c">
              <bqbiol:is>
                <rdf:Bag>
                  <rdf:li rdf:resource="https://identifiers.org/bigg.metabolite/3mbal"/>
                </rdf:Bag>
              </bqbiol:is>
            </rdf:Description>
          </rdf:RDF>
        </annotation>
      </species>
      <species metaid="meta_M_3mbal_e" id="M_3mbal_e" name="3 methylbutanal" compartment="e" hasOnlySubstanceUnits="false" boundaryCondition="false" constant="false" fbc:charge="0" fbc:chemicalFormula="C5H10O">
        <annotation>
          <rdf:RDF xmlns:rdf="http://www.w3.org/1999/02/22-rdf-syntax-ns#" xmlns:dcterms="http://purl.org/dc/terms/" xmlns:vCard="http://www.w3.org/2001/vcard-rdf/3.0#" xmlns:vCard4="http://www.w3.org/2006/vcard/ns#" xmlns:bqbiol="http://biomodels.net/biology-qualifiers/" xmlns:bqmodel="http://biomodels.net/model-qualifiers/">
            <rdf:Description rdf:about="#meta_M_3mbal_e">
              <bqbiol:is>
                <rdf:Bag>
                  <rdf:li rdf:resource="https://identifiers.org/bigg.metabolite/3mbal"/>
                </rdf:Bag>
              </bqbiol:is>
            </rdf:Description>
          </rdf:RDF>
        </annotation>
      </species>
      <species metaid="meta_M_3mob_c" id="M_3mob_c" name="3-Methyl-2-oxobutanoate" compartment="c" hasOnlySubstanceUnits="false" boundaryCondition="false" constant="false" fbc:charge="-1" fbc:chemicalFormula="C5H7O3">
        <annotation>
          <rdf:RDF xmlns:rdf="http://www.w3.org/1999/02/22-rdf-syntax-ns#" xmlns:dcterms="http://purl.org/dc/terms/" xmlns:vCard="http://www.w3.org/2001/vcard-rdf/3.0#" xmlns:vCard4="http://www.w3.org/2006/vcard/ns#" xmlns:bqbiol="http://biomodels.net/biology-qualifiers/" xmlns:bqmodel="http://biomodels.net/model-qualifiers/">
            <rdf:Description rdf:about="#meta_M_3mob_c">
              <bqbiol:is>
                <rdf:Bag>
                  <rdf:li rdf:resource="https://identifiers.org/bigg.metabolite/3mob"/>
                  <rdf:li rdf:resource="https://identifiers.org/biocyc/META:2-KETO-ISOVALERATE"/>
                  <rdf:li rdf:resource="https://identifiers.org/chebi/CHEBI:11851"/>
                  <rdf:li rdf:resource="https://identifiers.org/chebi/CHEBI:132177"/>
                  <rdf:li rdf:resource="https://identifiers.org/chebi/CHEBI:1584"/>
                  <rdf:li rdf:resource="https://identifiers.org/chebi/CHEBI:16530"/>
                  <rdf:li rdf:resource="https://identifiers.org/chebi/CHEBI:20115"/>
                  <rdf:li rdf:resource="https://identifiers.org/chebi/CHEBI:43714"/>
                  <rdf:li rdf:resource="https://identifiers.org/kegg.compound/C00141"/>
                  <rdf:li rdf:resource="https://identifiers.org/lipidmaps/LMFA01020274"/>
                  <rdf:li rdf:resource="https://identifiers.org/metanetx.chemical/MNXM238"/>
                  <rdf:li rdf:resource="https://identifiers.org/seed.compound/cpd00123"/>
                </rdf:Bag>
              </bqbiol:is>
            </rdf:Description>
          </rdf:RDF>
        </annotation>
      </species>
      <species metaid="meta_M_3mop_c" id="M_3mop_c" name="(S)-3-Methyl-2-oxopentanoate" compartment="c" hasOnlySubstanceUnits="false" boundaryCondition="false" constant="false" fbc:charge="-1" fbc:chemicalFormula="C6H9O3">
        <annotation>
          <rdf:RDF xmlns:rdf="http://www.w3.org/1999/02/22-rdf-syntax-ns#" xmlns:dcterms="http://purl.org/dc/terms/" xmlns:vCard="http://www.w3.org/2001/vcard-rdf/3.0#" xmlns:vCard4="http://www.w3.org/2006/vcard/ns#" xmlns:bqbiol="http://biomodels.net/biology-qualifiers/" xmlns:bqmodel="http://biomodels.net/model-qualifiers/">
            <rdf:Description rdf:about="#meta_M_3mop_c">
              <bqbiol:is>
                <rdf:Bag>
                  <rdf:li rdf:resource="https://identifiers.org/bigg.metabolite/3mop"/>
                  <rdf:li rdf:resource="https://identifiers.org/biocyc/META:2-KETO-3-METHYL-VALERATE"/>
                  <rdf:li rdf:resource="https://identifiers.org/chebi/CHEBI:10888"/>
                  <rdf:li rdf:resource="https://identifiers.org/chebi/CHEBI:11049"/>
                  <rdf:li rdf:resource="https://identifiers.org/chebi/CHEBI:15614"/>
                  <rdf:li rdf:resource="https://identifiers.org/chebi/CHEBI:18567"/>
                  <rdf:li rdf:resource="https://identifiers.org/chebi/CHEBI:18568"/>
                  <rdf:li rdf:resource="https://identifiers.org/chebi/CHEBI:18755"/>
                  <rdf:li rdf:resource="https://identifiers.org/chebi/CHEBI:213"/>
                  <rdf:li rdf:resource="https://identifiers.org/chebi/CHEBI:35146"/>
                  <rdf:li rdf:resource="https://identifiers.org/chebi/CHEBI:401"/>
                  <rdf:li rdf:resource="https://identifiers.org/kegg.compound/C00671"/>
                  <rdf:li rdf:resource="https://identifiers.org/lipidmaps/LMFA01020275"/>
                  <rdf:li rdf:resource="https://identifiers.org/metanetx.chemical/MNXM439"/>
                  <rdf:li rdf:resource="https://identifiers.org/seed.compound/cpd00508"/>
                </rdf:Bag>
              </bqbiol:is>
            </rdf:Description>
          </rdf:RDF>
        </annotation>
      </species>
      <species metaid="meta_M_3ocddec5eACP_c" id="M_3ocddec5eACP_c" name="3-oxo-cis-dodec-5-enoyl-[acyl-carrier protein]" compartment="c" hasOnlySubstanceUnits="false" boundaryCondition="false" constant="false" fbc:charge="-1" fbc:chemicalFormula="C23H39N2O9PRS">
        <annotation>
          <rdf:RDF xmlns:rdf="http://www.w3.org/1999/02/22-rdf-syntax-ns#" xmlns:dcterms="http://purl.org/dc/terms/" xmlns:vCard="http://www.w3.org/2001/vcard-rdf/3.0#" xmlns:vCard4="http://www.w3.org/2006/vcard/ns#" xmlns:bqbiol="http://biomodels.net/biology-qualifiers/" xmlns:bqmodel="http://biomodels.net/model-qualifiers/">
            <rdf:Description rdf:about="#meta_M_3ocddec5eACP_c">
              <bqbiol:is>
                <rdf:Bag>
                  <rdf:li rdf:resource="https://identifiers.org/bigg.metabolite/3ocddec5eACP"/>
                  <rdf:li rdf:resource="https://identifiers.org/metanetx.chemical/MNXM6837"/>
                  <rdf:li rdf:resource="https://identifiers.org/seed.compound/cpd15373"/>
                </rdf:Bag>
              </bqbiol:is>
            </rdf:Description>
          </rdf:RDF>
        </annotation>
      </species>
      <species metaid="meta_M_3ocmrs7eACP_c" id="M_3ocmrs7eACP_c" name="3-oxo-cis-myristol-7-eoyl-[acyl-carrier protein]" compartment="c" hasOnlySubstanceUnits="false" boundaryCondition="false" constant="false" fbc:charge="-1" fbc:chemicalFormula="C25H43N2O9PRS">
        <annotation>
          <rdf:RDF xmlns:rdf="http://www.w3.org/1999/02/22-rdf-syntax-ns#" xmlns:dcterms="http://purl.org/dc/terms/" xmlns:vCard="http://www.w3.org/2001/vcard-rdf/3.0#" xmlns:vCard4="http://www.w3.org/2006/vcard/ns#" xmlns:bqbiol="http://biomodels.net/biology-qualifiers/" xmlns:bqmodel="http://biomodels.net/model-qualifiers/">
            <rdf:Description rdf:about="#meta_M_3ocmrs7eACP_c">
              <bqbiol:is>
                <rdf:Bag>
                  <rdf:li rdf:resource="https://identifiers.org/bigg.metabolite/3ocmrs7eACP"/>
                  <rdf:li rdf:resource="https://identifiers.org/metanetx.chemical/MNXM6838"/>
                  <rdf:li rdf:resource="https://identifiers.org/seed.compound/cpd15374"/>
                </rdf:Bag>
              </bqbiol:is>
            </rdf:Description>
          </rdf:RDF>
        </annotation>
      </species>
      <species metaid="meta_M_3ocpalm9eACP_c" id="M_3ocpalm9eACP_c" name="3-oxo-cis-palm-9-eoyl-[acyl-carrier protein]" compartment="c" hasOnlySubstanceUnits="false" boundaryCondition="false" constant="false" fbc:charge="-1" fbc:chemicalFormula="C27H47N2O9PRS">
        <annotation>
          <rdf:RDF xmlns:rdf="http://www.w3.org/1999/02/22-rdf-syntax-ns#" xmlns:dcterms="http://purl.org/dc/terms/" xmlns:vCard="http://www.w3.org/2001/vcard-rdf/3.0#" xmlns:vCard4="http://www.w3.org/2006/vcard/ns#" xmlns:bqbiol="http://biomodels.net/biology-qualifiers/" xmlns:bqmodel="http://biomodels.net/model-qualifiers/">
            <rdf:Description rdf:about="#meta_M_3ocpalm9eACP_c">
              <bqbiol:is>
                <rdf:Bag>
                  <rdf:li rdf:resource="https://identifiers.org/bigg.metabolite/3ocpalm9eACP"/>
                  <rdf:li rdf:resource="https://identifiers.org/metanetx.chemical/MNXM6839"/>
                  <rdf:li rdf:resource="https://identifiers.org/seed.compound/cpd15375"/>
                </rdf:Bag>
              </bqbiol:is>
            </rdf:Description>
          </rdf:RDF>
        </annotation>
      </species>
      <species metaid="meta_M_3ocvac11eACP_c" id="M_3ocvac11eACP_c" name="3-oxo-cis-vacc-11-enoyl-[acyl-carrier protein]" compartment="c" hasOnlySubstanceUnits="false" boundaryCondition="false" constant="false" fbc:charge="-1" fbc:chemicalFormula="C29H51N2O9PRS">
        <annotation>
          <rdf:RDF xmlns:rdf="http://www.w3.org/1999/02/22-rdf-syntax-ns#" xmlns:dcterms="http://purl.org/dc/terms/" xmlns:vCard="http://www.w3.org/2001/vcard-rdf/3.0#" xmlns:vCard4="http://www.w3.org/2006/vcard/ns#" xmlns:bqbiol="http://biomodels.net/biology-qualifiers/" xmlns:bqmodel="http://biomodels.net/model-qualifiers/">
            <rdf:Description rdf:about="#meta_M_3ocvac11eACP_c">
              <bqbiol:is>
                <rdf:Bag>
                  <rdf:li rdf:resource="https://identifiers.org/bigg.metabolite/3ocvac11eACP"/>
                  <rdf:li rdf:resource="https://identifiers.org/metanetx.chemical/MNXM6840"/>
                  <rdf:li rdf:resource="https://identifiers.org/seed.compound/cpd15376"/>
                </rdf:Bag>
              </bqbiol:is>
            </rdf:Description>
          </rdf:RDF>
        </annotation>
      </species>
      <species metaid="meta_M_3odcoa_c" id="M_3odcoa_c" name="3-Oxodecanoyl-CoA" compartment="c" hasOnlySubstanceUnits="false" boundaryCondition="false" constant="false" fbc:charge="-4" fbc:chemicalFormula="C31H48N7O18P3S">
        <annotation>
          <rdf:RDF xmlns:rdf="http://www.w3.org/1999/02/22-rdf-syntax-ns#" xmlns:dcterms="http://purl.org/dc/terms/" xmlns:vCard="http://www.w3.org/2001/vcard-rdf/3.0#" xmlns:vCard4="http://www.w3.org/2006/vcard/ns#" xmlns:bqbiol="http://biomodels.net/biology-qualifiers/" xmlns:bqmodel="http://biomodels.net/model-qualifiers/">
            <rdf:Description rdf:about="#meta_M_3odcoa_c">
              <bqbiol:is>
                <rdf:Bag>
                  <rdf:li rdf:resource="https://identifiers.org/bigg.metabolite/3odcoa"/>
                  <rdf:li rdf:resource="https://identifiers.org/biocyc/META:CPD0-2123"/>
                  <rdf:li rdf:resource="https://identifiers.org/chebi/CHEBI:1633"/>
                  <rdf:li rdf:resource="https://identifiers.org/chebi/CHEBI:20166"/>
                  <rdf:li rdf:resource="https://identifiers.org/chebi/CHEBI:28528"/>
                  <rdf:li rdf:resource="https://identifiers.org/chebi/CHEBI:62548"/>
                  <rdf:li rdf:resource="https://identifiers.org/hmdb/HMDB03939"/>
                  <rdf:li rdf:resource="https://identifiers.org/hmdb/HMDB06349"/>
                  <rdf:li rdf:resource="https://identifiers.org/kegg.compound/C05265"/>
                  <rdf:li rdf:resource="https://identifiers.org/lipidmaps/LMFA07050239"/>
                  <rdf:li rdf:resource="https://identifiers.org/metanetx.chemical/MNXM677"/>
                  <rdf:li rdf:resource="https://identifiers.org/seed.compound/cpd03119"/>
                </rdf:Bag>
              </bqbiol:is>
            </rdf:Description>
          </rdf:RDF>
        </annotation>
      </species>
      <species metaid="meta_M_3oddcoa_c" id="M_3oddcoa_c" name="3-Oxododecanoyl-CoA" compartment="c" hasOnlySubstanceUnits="false" boundaryCondition="false" constant="false" fbc:charge="-4" fbc:chemicalFormula="C33H52N7O18P3S">
        <annotation>
          <rdf:RDF xmlns:rdf="http://www.w3.org/1999/02/22-rdf-syntax-ns#" xmlns:dcterms="http://purl.org/dc/terms/" xmlns:vCard="http://www.w3.org/2001/vcard-rdf/3.0#" xmlns:vCard4="http://www.w3.org/2006/vcard/ns#" xmlns:bqbiol="http://biomodels.net/biology-qualifiers/" xmlns:bqmodel="http://biomodels.net/model-qualifiers/">
            <rdf:Description rdf:about="#meta_M_3oddcoa_c">
              <bqbiol:is>
                <rdf:Bag>
                  <rdf:li rdf:resource="https://identifiers.org/bigg.metabolite/3oddcoa"/>
                  <rdf:li rdf:resource="https://identifiers.org/biocyc/META:CPD0-2105"/>
                  <rdf:li rdf:resource="https://identifiers.org/chebi/CHEBI:1636"/>
                  <rdf:li rdf:resource="https://identifiers.org/chebi/CHEBI:20169"/>
                  <rdf:li rdf:resource="https://identifiers.org/chebi/CHEBI:27868"/>
                  <rdf:li rdf:resource="https://identifiers.org/chebi/CHEBI:62615"/>
                  <rdf:li rdf:resource="https://identifiers.org/hmdb/HMDB03937"/>
                  <rdf:li rdf:resource="https://identifiers.org/hmdb/HMDB06350"/>
                  <rdf:li rdf:resource="https://identifiers.org/hmdb/HMDB62368"/>
                  <rdf:li rdf:resource="https://identifiers.org/kegg.compound/C05263"/>
                  <rdf:li rdf:resource="https://identifiers.org/lipidmaps/LMFA07050013"/>
                  <rdf:li rdf:resource="https://identifiers.org/lipidmaps/LMFA07050247"/>
                  <rdf:li rdf:resource="https://identifiers.org/metanetx.chemical/MNXM705"/>
                  <rdf:li rdf:resource="https://identifiers.org/seed.compound/cpd03117"/>
                </rdf:Bag>
              </bqbiol:is>
            </rdf:Description>
          </rdf:RDF>
        </annotation>
      </species>
      <species metaid="meta_M_3oddecACP_c" id="M_3oddecACP_c" name="3-Oxododecanoyl-[acyl-carrier protein]" compartment="c" hasOnlySubstanceUnits="false" boundaryCondition="false" constant="false" fbc:charge="-1" fbc:chemicalFormula="C23H41N2O9PRS">
        <annotation>
          <rdf:RDF xmlns:rdf="http://www.w3.org/1999/02/22-rdf-syntax-ns#" xmlns:dcterms="http://purl.org/dc/terms/" xmlns:vCard="http://www.w3.org/2001/vcard-rdf/3.0#" xmlns:vCard4="http://www.w3.org/2006/vcard/ns#" xmlns:bqbiol="http://biomodels.net/biology-qualifiers/" xmlns:bqmodel="http://biomodels.net/model-qualifiers/">
            <rdf:Description rdf:about="#meta_M_3oddecACP_c">
              <bqbiol:is>
                <rdf:Bag>
                  <rdf:li rdf:resource="https://identifiers.org/bigg.metabolite/3oddecACP"/>
                  <rdf:li rdf:resource="https://identifiers.org/biocyc/META:3-oxo-dodecanoyl-ACPs"/>
                  <rdf:li rdf:resource="https://identifiers.org/chebi/CHEBI:1637"/>
                  <rdf:li rdf:resource="https://identifiers.org/kegg.compound/C05756"/>
                  <rdf:li rdf:resource="https://identifiers.org/lipidmaps/LMFA07060014"/>
                  <rdf:li rdf:resource="https://identifiers.org/metanetx.chemical/MNXM28933"/>
                  <rdf:li rdf:resource="https://identifiers.org/seed.compound/cpd11489"/>
                </rdf:Bag>
              </bqbiol:is>
            </rdf:Description>
          </rdf:RDF>
        </annotation>
      </species>
      <species metaid="meta_M_3odecACP_c" id="M_3odecACP_c" name="3-Oxodecanoyl-[acyl-carrier protein]" compartment="c" hasOnlySubstanceUnits="false" boundaryCondition="false" constant="false" fbc:charge="-1" fbc:chemicalFormula="C21H37N2O9PRS">
        <annotation>
          <rdf:RDF xmlns:rdf="http://www.w3.org/1999/02/22-rdf-syntax-ns#" xmlns:dcterms="http://purl.org/dc/terms/" xmlns:vCard="http://www.w3.org/2001/vcard-rdf/3.0#" xmlns:vCard4="http://www.w3.org/2006/vcard/ns#" xmlns:bqbiol="http://biomodels.net/biology-qualifiers/" xmlns:bqmodel="http://biomodels.net/model-qualifiers/">
            <rdf:Description rdf:about="#meta_M_3odecACP_c">
              <bqbiol:is>
                <rdf:Bag>
                  <rdf:li rdf:resource="https://identifiers.org/bigg.metabolite/3odecACP"/>
                  <rdf:li rdf:resource="https://identifiers.org/biocyc/META:3-oxo-decanoyl-ACPs"/>
                  <rdf:li rdf:resource="https://identifiers.org/chebi/CHEBI:1634"/>
                  <rdf:li rdf:resource="https://identifiers.org/kegg.compound/C05753"/>
                  <rdf:li rdf:resource="https://identifiers.org/lipidmaps/LMFA07060011"/>
                  <rdf:li rdf:resource="https://identifiers.org/metanetx.chemical/MNXM26616"/>
                  <rdf:li rdf:resource="https://identifiers.org/seed.compound/cpd11487"/>
                </rdf:Bag>
              </bqbiol:is>
            </rdf:Description>
          </rdf:RDF>
        </annotation>
      </species>
      <species metaid="meta_M_3ohcoa_c" id="M_3ohcoa_c" name="3-Oxohexanoyl-CoA" compartment="c" hasOnlySubstanceUnits="false" boundaryCondition="false" constant="false" fbc:charge="-4" fbc:chemicalFormula="C27H40N7O18P3S">
        <annotation>
          <rdf:RDF xmlns:rdf="http://www.w3.org/1999/02/22-rdf-syntax-ns#" xmlns:dcterms="http://purl.org/dc/terms/" xmlns:vCard="http://www.w3.org/2001/vcard-rdf/3.0#" xmlns:vCard4="http://www.w3.org/2006/vcard/ns#" xmlns:bqbiol="http://biomodels.net/biology-qualifiers/" xmlns:bqmodel="http://biomodels.net/model-qualifiers/">
            <rdf:Description rdf:about="#meta_M_3ohcoa_c">
              <bqbiol:is>
                <rdf:Bag>
                  <rdf:li rdf:resource="https://identifiers.org/bigg.metabolite/3ohcoa"/>
                  <rdf:li rdf:resource="https://identifiers.org/biocyc/META:K-HEXANOYL-COA"/>
                  <rdf:li rdf:resource="https://identifiers.org/chebi/CHEBI:1641"/>
                  <rdf:li rdf:resource="https://identifiers.org/chebi/CHEBI:20172"/>
                  <rdf:li rdf:resource="https://identifiers.org/chebi/CHEBI:27648"/>
                  <rdf:li rdf:resource="https://identifiers.org/chebi/CHEBI:62418"/>
                  <rdf:li rdf:resource="https://identifiers.org/hmdb/HMDB03943"/>
                  <rdf:li rdf:resource="https://identifiers.org/hmdb/HMDB62372"/>
                  <rdf:li rdf:resource="https://identifiers.org/kegg.compound/C05269"/>
                  <rdf:li rdf:resource="https://identifiers.org/lipidmaps/LMFA07050018"/>
                  <rdf:li rdf:resource="https://identifiers.org/lipidmaps/LMFA07050242"/>
                  <rdf:li rdf:resource="https://identifiers.org/metanetx.chemical/MNXM717"/>
                  <rdf:li rdf:resource="https://identifiers.org/seed.compound/cpd03123"/>
                </rdf:Bag>
              </bqbiol:is>
            </rdf:Description>
          </rdf:RDF>
        </annotation>
      </species>
      <species metaid="meta_M_3ohdcoa_c" id="M_3ohdcoa_c" name="3-Oxohexadecanoyl-CoA" compartment="c" hasOnlySubstanceUnits="false" boundaryCondition="false" constant="false" fbc:charge="-4" fbc:chemicalFormula="C37H60N7O18P3S">
        <annotation>
          <rdf:RDF xmlns:rdf="http://www.w3.org/1999/02/22-rdf-syntax-ns#" xmlns:dcterms="http://purl.org/dc/terms/" xmlns:vCard="http://www.w3.org/2001/vcard-rdf/3.0#" xmlns:vCard4="http://www.w3.org/2006/vcard/ns#" xmlns:bqbiol="http://biomodels.net/biology-qualifiers/" xmlns:bqmodel="http://biomodels.net/model-qualifiers/">
            <rdf:Description rdf:about="#meta_M_3ohdcoa_c">
              <bqbiol:is>
                <rdf:Bag>
                  <rdf:li rdf:resource="https://identifiers.org/bigg.metabolite/3ohdcoa"/>
                  <rdf:li rdf:resource="https://identifiers.org/biocyc/META:3-OXOPALMITOYL-COA"/>
                  <rdf:li rdf:resource="https://identifiers.org/chebi/CHEBI:11875"/>
                  <rdf:li rdf:resource="https://identifiers.org/chebi/CHEBI:15491"/>
                  <rdf:li rdf:resource="https://identifiers.org/chebi/CHEBI:1647"/>
                  <rdf:li rdf:resource="https://identifiers.org/chebi/CHEBI:20176"/>
                  <rdf:li rdf:resource="https://identifiers.org/chebi/CHEBI:57349"/>
                  <rdf:li rdf:resource="https://identifiers.org/hmdb/HMDB06402"/>
                  <rdf:li rdf:resource="https://identifiers.org/kegg.compound/C05259"/>
                  <rdf:li rdf:resource="https://identifiers.org/lipidmaps/LMFA07050250"/>
                  <rdf:li rdf:resource="https://identifiers.org/metanetx.chemical/MNXM738"/>
                  <rdf:li rdf:resource="https://identifiers.org/seed.compound/cpd03114"/>
                </rdf:Bag>
              </bqbiol:is>
            </rdf:Description>
          </rdf:RDF>
        </annotation>
      </species>
      <species metaid="meta_M_3ohexACP_c" id="M_3ohexACP_c" name="3-Oxohexanoyl-[acyl-carrier protein]" compartment="c" hasOnlySubstanceUnits="false" boundaryCondition="false" constant="false" fbc:charge="-1" fbc:chemicalFormula="C17H29N2O9PRS">
        <annotation>
          <rdf:RDF xmlns:rdf="http://www.w3.org/1999/02/22-rdf-syntax-ns#" xmlns:dcterms="http://purl.org/dc/terms/" xmlns:vCard="http://www.w3.org/2001/vcard-rdf/3.0#" xmlns:vCard4="http://www.w3.org/2006/vcard/ns#" xmlns:bqbiol="http://biomodels.net/biology-qualifiers/" xmlns:bqmodel="http://biomodels.net/model-qualifiers/">
            <rdf:Description rdf:about="#meta_M_3ohexACP_c">
              <bqbiol:is>
                <rdf:Bag>
                  <rdf:li rdf:resource="https://identifiers.org/bigg.metabolite/3ohexACP"/>
                  <rdf:li rdf:resource="https://identifiers.org/biocyc/META:3-oxo-hexanoyl-ACPs"/>
                  <rdf:li rdf:resource="https://identifiers.org/chebi/CHEBI:1642"/>
                  <rdf:li rdf:resource="https://identifiers.org/kegg.compound/C05746"/>
                  <rdf:li rdf:resource="https://identifiers.org/lipidmaps/LMFA07060005"/>
                  <rdf:li rdf:resource="https://identifiers.org/metanetx.chemical/MNXM25602"/>
                  <rdf:li rdf:resource="https://identifiers.org/seed.compound/cpd11486"/>
                </rdf:Bag>
              </bqbiol:is>
            </rdf:Description>
          </rdf:RDF>
        </annotation>
      </species>
      <species metaid="meta_M_3ohodcoa_c" id="M_3ohodcoa_c" name="3-Oxooctadecanoyl-CoA" compartment="c" hasOnlySubstanceUnits="false" boundaryCondition="false" constant="false" fbc:charge="-4" fbc:chemicalFormula="C39H64N7O18P3S">
        <annotation>
          <rdf:RDF xmlns:rdf="http://www.w3.org/1999/02/22-rdf-syntax-ns#" xmlns:dcterms="http://purl.org/dc/terms/" xmlns:vCard="http://www.w3.org/2001/vcard-rdf/3.0#" xmlns:vCard4="http://www.w3.org/2006/vcard/ns#" xmlns:bqbiol="http://biomodels.net/biology-qualifiers/" xmlns:bqmodel="http://biomodels.net/model-qualifiers/">
            <rdf:Description rdf:about="#meta_M_3ohodcoa_c">
              <bqbiol:is>
                <rdf:Bag>
                  <rdf:li rdf:resource="https://identifiers.org/bigg.metabolite/3ohodcoa"/>
                  <rdf:li rdf:resource="https://identifiers.org/biocyc/META:CPD-10260"/>
                  <rdf:li rdf:resource="https://identifiers.org/chebi/CHEBI:50571"/>
                  <rdf:li rdf:resource="https://identifiers.org/chebi/CHEBI:71407"/>
                  <rdf:li rdf:resource="https://identifiers.org/hmdb/HMDB06498"/>
                  <rdf:li rdf:resource="https://identifiers.org/kegg.compound/C16216"/>
                  <rdf:li rdf:resource="https://identifiers.org/lipidmaps/LMFA07050248"/>
                  <rdf:li rdf:resource="https://identifiers.org/metanetx.chemical/MNXM513"/>
                  <rdf:li rdf:resource="https://identifiers.org/seed.compound/cpd14935"/>
                </rdf:Bag>
              </bqbiol:is>
            </rdf:Description>
          </rdf:RDF>
        </annotation>
      </species>
      <species metaid="meta_M_3omrsACP_c" id="M_3omrsACP_c" name="3-Oxotetradecanoyl-[acyl-carrier protein]" compartment="c" hasOnlySubstanceUnits="false" boundaryCondition="false" constant="false" fbc:charge="-1" fbc:chemicalFormula="C25H45N2O9PRS">
        <annotation>
          <rdf:RDF xmlns:rdf="http://www.w3.org/1999/02/22-rdf-syntax-ns#" xmlns:dcterms="http://purl.org/dc/terms/" xmlns:vCard="http://www.w3.org/2001/vcard-rdf/3.0#" xmlns:vCard4="http://www.w3.org/2006/vcard/ns#" xmlns:bqbiol="http://biomodels.net/biology-qualifiers/" xmlns:bqmodel="http://biomodels.net/model-qualifiers/">
            <rdf:Description rdf:about="#meta_M_3omrsACP_c">
              <bqbiol:is>
                <rdf:Bag>
                  <rdf:li rdf:resource="https://identifiers.org/bigg.metabolite/3omrsACP"/>
                  <rdf:li rdf:resource="https://identifiers.org/biocyc/META:3-oxo-myristoyl-ACPs"/>
                  <rdf:li rdf:resource="https://identifiers.org/chebi/CHEBI:1655"/>
                  <rdf:li rdf:resource="https://identifiers.org/kegg.compound/C05759"/>
                  <rdf:li rdf:resource="https://identifiers.org/lipidmaps/LMFA07060017"/>
                  <rdf:li rdf:resource="https://identifiers.org/metanetx.chemical/MNXM26095"/>
                  <rdf:li rdf:resource="https://identifiers.org/seed.compound/cpd11491"/>
                </rdf:Bag>
              </bqbiol:is>
            </rdf:Description>
          </rdf:RDF>
        </annotation>
      </species>
      <species metaid="meta_M_3oocoa_c" id="M_3oocoa_c" name="3-Oxooctanoyl-CoA" compartment="c" hasOnlySubstanceUnits="false" boundaryCondition="false" constant="false" fbc:charge="-4" fbc:chemicalFormula="C29H44N7O18P3S">
        <annotation>
          <rdf:RDF xmlns:rdf="http://www.w3.org/1999/02/22-rdf-syntax-ns#" xmlns:dcterms="http://purl.org/dc/terms/" xmlns:vCard="http://www.w3.org/2001/vcard-rdf/3.0#" xmlns:vCard4="http://www.w3.org/2006/vcard/ns#" xmlns:bqbiol="http://biomodels.net/biology-qualifiers/" xmlns:bqmodel="http://biomodels.net/model-qualifiers/">
            <rdf:Description rdf:about="#meta_M_3oocoa_c">
              <bqbiol:is>
                <rdf:Bag>
                  <rdf:li rdf:resource="https://identifiers.org/bigg.metabolite/3oocoa"/>
                  <rdf:li rdf:resource="https://identifiers.org/biocyc/META:CPD0-2106"/>
                  <rdf:li rdf:resource="https://identifiers.org/chebi/CHEBI:1645"/>
                  <rdf:li rdf:resource="https://identifiers.org/chebi/CHEBI:20175"/>
                  <rdf:li rdf:resource="https://identifiers.org/chebi/CHEBI:28264"/>
                  <rdf:li rdf:resource="https://identifiers.org/chebi/CHEBI:62619"/>
                  <rdf:li rdf:resource="https://identifiers.org/kegg.compound/C05267"/>
                  <rdf:li rdf:resource="https://identifiers.org/lipidmaps/LMFA07050249"/>
                  <rdf:li rdf:resource="https://identifiers.org/metanetx.chemical/MNXM706"/>
                  <rdf:li rdf:resource="https://identifiers.org/seed.compound/cpd03121"/>
                </rdf:Bag>
              </bqbiol:is>
            </rdf:Description>
          </rdf:RDF>
        </annotation>
      </species>
      <species metaid="meta_M_3ooctACP_c" id="M_3ooctACP_c" name="3-Oxooctanoyl-[acyl-carrier protein]" compartment="c" hasOnlySubstanceUnits="false" boundaryCondition="false" constant="false" fbc:charge="-1" fbc:chemicalFormula="C19H33N2O9PRS">
        <annotation>
          <rdf:RDF xmlns:rdf="http://www.w3.org/1999/02/22-rdf-syntax-ns#" xmlns:dcterms="http://purl.org/dc/terms/" xmlns:vCard="http://www.w3.org/2001/vcard-rdf/3.0#" xmlns:vCard4="http://www.w3.org/2006/vcard/ns#" xmlns:bqbiol="http://biomodels.net/biology-qualifiers/" xmlns:bqmodel="http://biomodels.net/model-qualifiers/">
            <rdf:Description rdf:about="#meta_M_3ooctACP_c">
              <bqbiol:is>
                <rdf:Bag>
                  <rdf:li rdf:resource="https://identifiers.org/bigg.metabolite/3ooctACP"/>
                  <rdf:li rdf:resource="https://identifiers.org/biocyc/META:3-Oxo-octanoyl-ACPs"/>
                  <rdf:li rdf:resource="https://identifiers.org/chebi/CHEBI:1646"/>
                  <rdf:li rdf:resource="https://identifiers.org/kegg.compound/C05750"/>
                  <rdf:li rdf:resource="https://identifiers.org/lipidmaps/LMFA07060008"/>
                  <rdf:li rdf:resource="https://identifiers.org/metanetx.chemical/MNXM28031"/>
                  <rdf:li rdf:resource="https://identifiers.org/seed.compound/cpd11490"/>
                </rdf:Bag>
              </bqbiol:is>
            </rdf:Description>
          </rdf:RDF>
        </annotation>
      </species>
      <species metaid="meta_M_3ooctdACP_c" id="M_3ooctdACP_c" name="3-Oxooctadecanoyl-[acyl-carrier protein]" compartment="c" hasOnlySubstanceUnits="false" boundaryCondition="false" constant="false" fbc:charge="-1" fbc:chemicalFormula="C29H53N2O9PRS">
        <annotation>
          <rdf:RDF xmlns:rdf="http://www.w3.org/1999/02/22-rdf-syntax-ns#" xmlns:dcterms="http://purl.org/dc/terms/" xmlns:vCard="http://www.w3.org/2001/vcard-rdf/3.0#" xmlns:vCard4="http://www.w3.org/2006/vcard/ns#" xmlns:bqbiol="http://biomodels.net/biology-qualifiers/" xmlns:bqmodel="http://biomodels.net/model-qualifiers/">
            <rdf:Description rdf:about="#meta_M_3ooctdACP_c">
              <bqbiol:is>
                <rdf:Bag>
                  <rdf:li rdf:resource="https://identifiers.org/bigg.metabolite/3ooctdACP"/>
                  <rdf:li rdf:resource="https://identifiers.org/metanetx.chemical/MNXM3491"/>
                  <rdf:li rdf:resource="https://identifiers.org/seed.compound/cpd15377"/>
                </rdf:Bag>
              </bqbiol:is>
            </rdf:Description>
          </rdf:RDF>
        </annotation>
      </species>
      <species metaid="meta_M_3opalmACP_c" id="M_3opalmACP_c" name="3-Oxohexadecanoyl-[acyl-carrier protein]" compartment="c" hasOnlySubstanceUnits="false" boundaryCondition="false" constant="false" fbc:charge="-1" fbc:chemicalFormula="C27H49N2O9PRS">
        <annotation>
          <rdf:RDF xmlns:rdf="http://www.w3.org/1999/02/22-rdf-syntax-ns#" xmlns:dcterms="http://purl.org/dc/terms/" xmlns:vCard="http://www.w3.org/2001/vcard-rdf/3.0#" xmlns:vCard4="http://www.w3.org/2006/vcard/ns#" xmlns:bqbiol="http://biomodels.net/biology-qualifiers/" xmlns:bqmodel="http://biomodels.net/model-qualifiers/">
            <rdf:Description rdf:about="#meta_M_3opalmACP_c">
              <bqbiol:is>
                <rdf:Bag>
                  <rdf:li rdf:resource="https://identifiers.org/bigg.metabolite/3opalmACP"/>
                  <rdf:li rdf:resource="https://identifiers.org/biocyc/META:3-oxo-palmitoyl-ACPs"/>
                  <rdf:li rdf:resource="https://identifiers.org/chebi/CHEBI:1639"/>
                  <rdf:li rdf:resource="https://identifiers.org/kegg.compound/C05762"/>
                  <rdf:li rdf:resource="https://identifiers.org/lipidmaps/LMFA07060019"/>
                  <rdf:li rdf:resource="https://identifiers.org/metanetx.chemical/MNXM4345"/>
                  <rdf:li rdf:resource="https://identifiers.org/seed.compound/cpd11485"/>
                </rdf:Bag>
              </bqbiol:is>
            </rdf:Description>
          </rdf:RDF>
        </annotation>
      </species>
      <species metaid="meta_M_3otdcoa_c" id="M_3otdcoa_c" name="3-Oxotetradecanoyl-CoA" compartment="c" hasOnlySubstanceUnits="false" boundaryCondition="false" constant="false" fbc:charge="-4" fbc:chemicalFormula="C35H56N7O18P3S">
        <annotation>
          <rdf:RDF xmlns:rdf="http://www.w3.org/1999/02/22-rdf-syntax-ns#" xmlns:dcterms="http://purl.org/dc/terms/" xmlns:vCard="http://www.w3.org/2001/vcard-rdf/3.0#" xmlns:vCard4="http://www.w3.org/2006/vcard/ns#" xmlns:bqbiol="http://biomodels.net/biology-qualifiers/" xmlns:bqmodel="http://biomodels.net/model-qualifiers/">
            <rdf:Description rdf:about="#meta_M_3otdcoa_c">
              <bqbiol:is>
                <rdf:Bag>
                  <rdf:li rdf:resource="https://identifiers.org/bigg.metabolite/3otdcoa"/>
                  <rdf:li rdf:resource="https://identifiers.org/biocyc/META:CPD-10284"/>
                  <rdf:li rdf:resource="https://identifiers.org/chebi/CHEBI:1654"/>
                  <rdf:li rdf:resource="https://identifiers.org/chebi/CHEBI:20183"/>
                  <rdf:li rdf:resource="https://identifiers.org/chebi/CHEBI:28726"/>
                  <rdf:li rdf:resource="https://identifiers.org/chebi/CHEBI:62543"/>
                  <rdf:li rdf:resource="https://identifiers.org/hmdb/HMDB03935"/>
                  <rdf:li rdf:resource="https://identifiers.org/hmdb/HMDB06527"/>
                  <rdf:li rdf:resource="https://identifiers.org/kegg.compound/C05261"/>
                  <rdf:li rdf:resource="https://identifiers.org/lipidmaps/LMFA07050256"/>
                  <rdf:li rdf:resource="https://identifiers.org/metanetx.chemical/MNXM707"/>
                  <rdf:li rdf:resource="https://identifiers.org/seed.compound/cpd12689"/>
                </rdf:Bag>
              </bqbiol:is>
            </rdf:Description>
          </rdf:RDF>
        </annotation>
      </species>
      <species metaid="meta_M_3oxddacp_c" id="M_3oxddacp_c" name="3 Oxododecanoyl acyl carrier protein" compartment="c" hasOnlySubstanceUnits="false" boundaryCondition="false" constant="false" fbc:charge="0" fbc:chemicalFormula="C12H20O2X">
        <annotation>
          <rdf:RDF xmlns:rdf="http://www.w3.org/1999/02/22-rdf-syntax-ns#" xmlns:dcterms="http://purl.org/dc/terms/" xmlns:vCard="http://www.w3.org/2001/vcard-rdf/3.0#" xmlns:vCard4="http://www.w3.org/2006/vcard/ns#" xmlns:bqbiol="http://biomodels.net/biology-qualifiers/" xmlns:bqmodel="http://biomodels.net/model-qualifiers/">
            <rdf:Description rdf:about="#meta_M_3oxddacp_c">
              <bqbiol:is>
                <rdf:Bag>
                  <rdf:li rdf:resource="https://identifiers.org/bigg.metabolite/3oxddacp"/>
                </rdf:Bag>
              </bqbiol:is>
            </rdf:Description>
          </rdf:RDF>
        </annotation>
      </species>
      <species metaid="meta_M_3oxdeacp_c" id="M_3oxdeacp_c" name="3 Oxodecanoyl acyl carrier protein" compartment="c" hasOnlySubstanceUnits="false" boundaryCondition="false" constant="false" fbc:charge="0" fbc:chemicalFormula="C10H16O2X">
        <annotation>
          <rdf:RDF xmlns:rdf="http://www.w3.org/1999/02/22-rdf-syntax-ns#" xmlns:dcterms="http://purl.org/dc/terms/" xmlns:vCard="http://www.w3.org/2001/vcard-rdf/3.0#" xmlns:vCard4="http://www.w3.org/2006/vcard/ns#" xmlns:bqbiol="http://biomodels.net/biology-qualifiers/" xmlns:bqmodel="http://biomodels.net/model-qualifiers/">
            <rdf:Description rdf:about="#meta_M_3oxdeacp_c">
              <bqbiol:is>
                <rdf:Bag>
                  <rdf:li rdf:resource="https://identifiers.org/bigg.metabolite/3oxdeacp"/>
                </rdf:Bag>
              </bqbiol:is>
            </rdf:Description>
          </rdf:RDF>
        </annotation>
      </species>
      <species metaid="meta_M_3oxhacp_c" id="M_3oxhacp_c" name="3 Oxohexanoyl acyl carrier protein" compartment="c" hasOnlySubstanceUnits="false" boundaryCondition="false" constant="false" fbc:charge="0" fbc:chemicalFormula="C6H8O2X">
        <annotation>
          <rdf:RDF xmlns:rdf="http://www.w3.org/1999/02/22-rdf-syntax-ns#" xmlns:dcterms="http://purl.org/dc/terms/" xmlns:vCard="http://www.w3.org/2001/vcard-rdf/3.0#" xmlns:vCard4="http://www.w3.org/2006/vcard/ns#" xmlns:bqbiol="http://biomodels.net/biology-qualifiers/" xmlns:bqmodel="http://biomodels.net/model-qualifiers/">
            <rdf:Description rdf:about="#meta_M_3oxhacp_c">
              <bqbiol:is>
                <rdf:Bag>
                  <rdf:li rdf:resource="https://identifiers.org/bigg.metabolite/3oxhacp"/>
                </rdf:Bag>
              </bqbiol:is>
            </rdf:Description>
          </rdf:RDF>
        </annotation>
      </species>
      <species metaid="meta_M_3oxhdacp_c" id="M_3oxhdacp_c" name="3 Oxohexadecanoyl acp" compartment="c" hasOnlySubstanceUnits="false" boundaryCondition="false" constant="false" fbc:charge="0" fbc:chemicalFormula="C16H28O2X">
        <annotation>
          <rdf:RDF xmlns:rdf="http://www.w3.org/1999/02/22-rdf-syntax-ns#" xmlns:dcterms="http://purl.org/dc/terms/" xmlns:vCard="http://www.w3.org/2001/vcard-rdf/3.0#" xmlns:vCard4="http://www.w3.org/2006/vcard/ns#" xmlns:bqbiol="http://biomodels.net/biology-qualifiers/" xmlns:bqmodel="http://biomodels.net/model-qualifiers/">
            <rdf:Description rdf:about="#meta_M_3oxhdacp_c">
              <bqbiol:is>
                <rdf:Bag>
                  <rdf:li rdf:resource="https://identifiers.org/bigg.metabolite/3oxhdacp"/>
                </rdf:Bag>
              </bqbiol:is>
            </rdf:Description>
          </rdf:RDF>
        </annotation>
      </species>
      <species metaid="meta_M_3oxocacp_c" id="M_3oxocacp_c" name="3 Oxooctanoyl acyl carrier protein" compartment="c" hasOnlySubstanceUnits="false" boundaryCondition="false" constant="false" fbc:charge="0" fbc:chemicalFormula="C8H12O2X">
        <annotation>
          <rdf:RDF xmlns:rdf="http://www.w3.org/1999/02/22-rdf-syntax-ns#" xmlns:dcterms="http://purl.org/dc/terms/" xmlns:vCard="http://www.w3.org/2001/vcard-rdf/3.0#" xmlns:vCard4="http://www.w3.org/2006/vcard/ns#" xmlns:bqbiol="http://biomodels.net/biology-qualifiers/" xmlns:bqmodel="http://biomodels.net/model-qualifiers/">
            <rdf:Description rdf:about="#meta_M_3oxocacp_c">
              <bqbiol:is>
                <rdf:Bag>
                  <rdf:li rdf:resource="https://identifiers.org/bigg.metabolite/3oxocacp"/>
                </rdf:Bag>
              </bqbiol:is>
            </rdf:Description>
          </rdf:RDF>
        </annotation>
      </species>
      <species metaid="meta_M_3oxocdacp_c" id="M_3oxocdacp_c" name="3 Oxooctadecanoyl acp" compartment="c" hasOnlySubstanceUnits="false" boundaryCondition="false" constant="false" fbc:charge="0" fbc:chemicalFormula="C18H32O2X">
        <annotation>
          <rdf:RDF xmlns:rdf="http://www.w3.org/1999/02/22-rdf-syntax-ns#" xmlns:dcterms="http://purl.org/dc/terms/" xmlns:vCard="http://www.w3.org/2001/vcard-rdf/3.0#" xmlns:vCard4="http://www.w3.org/2006/vcard/ns#" xmlns:bqbiol="http://biomodels.net/biology-qualifiers/" xmlns:bqmodel="http://biomodels.net/model-qualifiers/">
            <rdf:Description rdf:about="#meta_M_3oxocdacp_c">
              <bqbiol:is>
                <rdf:Bag>
                  <rdf:li rdf:resource="https://identifiers.org/bigg.metabolite/3oxocdacp"/>
                </rdf:Bag>
              </bqbiol:is>
            </rdf:Description>
          </rdf:RDF>
        </annotation>
      </species>
      <species metaid="meta_M_3oxtdacp_c" id="M_3oxtdacp_c" name="3 Oxotetradecanoyl acyl carrier protein" compartment="c" hasOnlySubstanceUnits="false" boundaryCondition="false" constant="false" fbc:charge="0" fbc:chemicalFormula="C14H24O2X">
        <annotation>
          <rdf:RDF xmlns:rdf="http://www.w3.org/1999/02/22-rdf-syntax-ns#" xmlns:dcterms="http://purl.org/dc/terms/" xmlns:vCard="http://www.w3.org/2001/vcard-rdf/3.0#" xmlns:vCard4="http://www.w3.org/2006/vcard/ns#" xmlns:bqbiol="http://biomodels.net/biology-qualifiers/" xmlns:bqmodel="http://biomodels.net/model-qualifiers/">
            <rdf:Description rdf:about="#meta_M_3oxtdacp_c">
              <bqbiol:is>
                <rdf:Bag>
                  <rdf:li rdf:resource="https://identifiers.org/bigg.metabolite/3oxtdacp"/>
                </rdf:Bag>
              </bqbiol:is>
            </rdf:Description>
          </rdf:RDF>
        </annotation>
      </species>
      <species metaid="meta_M_3pg_c" id="M_3pg_c" name="3-Phospho-D-glycerate" compartment="c" hasOnlySubstanceUnits="false" boundaryCondition="false" constant="false" fbc:charge="-3" fbc:chemicalFormula="C3H4O7P">
        <annotation>
          <rdf:RDF xmlns:rdf="http://www.w3.org/1999/02/22-rdf-syntax-ns#" xmlns:dcterms="http://purl.org/dc/terms/" xmlns:vCard="http://www.w3.org/2001/vcard-rdf/3.0#" xmlns:vCard4="http://www.w3.org/2006/vcard/ns#" xmlns:bqbiol="http://biomodels.net/biology-qualifiers/" xmlns:bqmodel="http://biomodels.net/model-qualifiers/">
            <rdf:Description rdf:about="#meta_M_3pg_c">
              <bqbiol:is>
                <rdf:Bag>
                  <rdf:li rdf:resource="https://identifiers.org/bigg.metabolite/3pg"/>
                  <rdf:li rdf:resource="https://identifiers.org/biocyc/META:G3P"/>
                  <rdf:li rdf:resource="https://identifiers.org/chebi/CHEBI:11879"/>
                  <rdf:li rdf:resource="https://identifiers.org/chebi/CHEBI:11880"/>
                  <rdf:li rdf:resource="https://identifiers.org/chebi/CHEBI:12987"/>
                  <rdf:li rdf:resource="https://identifiers.org/chebi/CHEBI:1657"/>
                  <rdf:li rdf:resource="https://identifiers.org/chebi/CHEBI:17794"/>
                  <rdf:li rdf:resource="https://identifiers.org/chebi/CHEBI:21029"/>
                  <rdf:li rdf:resource="https://identifiers.org/chebi/CHEBI:58272"/>
                  <rdf:li rdf:resource="https://identifiers.org/kegg.compound/C00197"/>
                  <rdf:li rdf:resource="https://identifiers.org/metanetx.chemical/MNXM126"/>
                  <rdf:li rdf:resource="https://identifiers.org/seed.compound/cpd00169"/>
                </rdf:Bag>
              </bqbiol:is>
            </rdf:Description>
          </rdf:RDF>
        </annotation>
      </species>
      <species metaid="meta_M_3psme_c" id="M_3psme_c" name="5-O-(1-Carboxyvinyl)-3-phosphoshikimate" compartment="c" hasOnlySubstanceUnits="false" boundaryCondition="false" constant="false" fbc:charge="-4" fbc:chemicalFormula="C10H9O10P">
        <annotation>
          <rdf:RDF xmlns:rdf="http://www.w3.org/1999/02/22-rdf-syntax-ns#" xmlns:dcterms="http://purl.org/dc/terms/" xmlns:vCard="http://www.w3.org/2001/vcard-rdf/3.0#" xmlns:vCard4="http://www.w3.org/2006/vcard/ns#" xmlns:bqbiol="http://biomodels.net/biology-qualifiers/" xmlns:bqmodel="http://biomodels.net/model-qualifiers/">
            <rdf:Description rdf:about="#meta_M_3psme_c">
              <bqbiol:is>
                <rdf:Bag>
                  <rdf:li rdf:resource="https://identifiers.org/bigg.metabolite/3psme"/>
                  <rdf:li rdf:resource="https://identifiers.org/biocyc/META:3-ENOLPYRUVYL-SHIKIMATE-5P"/>
                  <rdf:li rdf:resource="https://identifiers.org/chebi/CHEBI:12094"/>
                  <rdf:li rdf:resource="https://identifiers.org/chebi/CHEBI:12097"/>
                  <rdf:li rdf:resource="https://identifiers.org/chebi/CHEBI:16257"/>
                  <rdf:li rdf:resource="https://identifiers.org/chebi/CHEBI:20533"/>
                  <rdf:li rdf:resource="https://identifiers.org/chebi/CHEBI:2104"/>
                  <rdf:li rdf:resource="https://identifiers.org/chebi/CHEBI:57701"/>
                  <rdf:li rdf:resource="https://identifiers.org/kegg.compound/C01269"/>
                  <rdf:li rdf:resource="https://identifiers.org/metanetx.chemical/MNXM1365"/>
                  <rdf:li rdf:resource="https://identifiers.org/seed.compound/cpd00932"/>
                </rdf:Bag>
              </bqbiol:is>
            </rdf:Description>
          </rdf:RDF>
        </annotation>
      </species>
      <species metaid="meta_M_3sala_c" id="M_3sala_c" name="3-Sulfino-L-alanine" compartment="c" hasOnlySubstanceUnits="false" boundaryCondition="false" constant="false" fbc:charge="-2" fbc:chemicalFormula="C3H5NO4S">
        <annotation>
          <rdf:RDF xmlns:rdf="http://www.w3.org/1999/02/22-rdf-syntax-ns#" xmlns:dcterms="http://purl.org/dc/terms/" xmlns:vCard="http://www.w3.org/2001/vcard-rdf/3.0#" xmlns:vCard4="http://www.w3.org/2006/vcard/ns#" xmlns:bqbiol="http://biomodels.net/biology-qualifiers/" xmlns:bqmodel="http://biomodels.net/model-qualifiers/">
            <rdf:Description rdf:about="#meta_M_3sala_c">
              <bqbiol:is>
                <rdf:Bag>
                  <rdf:li rdf:resource="https://identifiers.org/bigg.metabolite/3sala"/>
                  <rdf:li rdf:resource="https://identifiers.org/biocyc/META:3-SULFINOALANINE"/>
                  <rdf:li rdf:resource="https://identifiers.org/chebi/CHEBI:11888"/>
                  <rdf:li rdf:resource="https://identifiers.org/chebi/CHEBI:11889"/>
                  <rdf:li rdf:resource="https://identifiers.org/chebi/CHEBI:16345"/>
                  <rdf:li rdf:resource="https://identifiers.org/chebi/CHEBI:1664"/>
                  <rdf:li rdf:resource="https://identifiers.org/chebi/CHEBI:21271"/>
                  <rdf:li rdf:resource="https://identifiers.org/chebi/CHEBI:224037"/>
                  <rdf:li rdf:resource="https://identifiers.org/chebi/CHEBI:41618"/>
                  <rdf:li rdf:resource="https://identifiers.org/chebi/CHEBI:41721"/>
                  <rdf:li rdf:resource="https://identifiers.org/chebi/CHEBI:61085"/>
                  <rdf:li rdf:resource="https://identifiers.org/chebi/CHEBI:8973"/>
                  <rdf:li rdf:resource="https://identifiers.org/hmdb/HMDB00996"/>
                  <rdf:li rdf:resource="https://identifiers.org/kegg.compound/C00606"/>
                  <rdf:li rdf:resource="https://identifiers.org/metanetx.chemical/MNXM498"/>
                  <rdf:li rdf:resource="https://identifiers.org/seed.compound/cpd00467"/>
                </rdf:Bag>
              </bqbiol:is>
            </rdf:Description>
          </rdf:RDF>
        </annotation>
      </species>
      <species metaid="meta_M_4abut_c" id="M_4abut_c" name="4-Aminobutanoate" compartment="c" hasOnlySubstanceUnits="false" boundaryCondition="false" constant="false" fbc:charge="0" fbc:chemicalFormula="C4H9NO2">
        <annotation>
          <rdf:RDF xmlns:rdf="http://www.w3.org/1999/02/22-rdf-syntax-ns#" xmlns:dcterms="http://purl.org/dc/terms/" xmlns:vCard="http://www.w3.org/2001/vcard-rdf/3.0#" xmlns:vCard4="http://www.w3.org/2006/vcard/ns#" xmlns:bqbiol="http://biomodels.net/biology-qualifiers/" xmlns:bqmodel="http://biomodels.net/model-qualifiers/">
            <rdf:Description rdf:about="#meta_M_4abut_c">
              <bqbiol:is>
                <rdf:Bag>
                  <rdf:li rdf:resource="https://identifiers.org/bigg.metabolite/4abut"/>
                  <rdf:li rdf:resource="https://identifiers.org/biocyc/META:4-AMINO-BUTYRATE"/>
                  <rdf:li rdf:resource="https://identifiers.org/chebi/CHEBI:11961"/>
                  <rdf:li rdf:resource="https://identifiers.org/chebi/CHEBI:16865"/>
                  <rdf:li rdf:resource="https://identifiers.org/chebi/CHEBI:1786"/>
                  <rdf:li rdf:resource="https://identifiers.org/chebi/CHEBI:193777"/>
                  <rdf:li rdf:resource="https://identifiers.org/chebi/CHEBI:20317"/>
                  <rdf:li rdf:resource="https://identifiers.org/chebi/CHEBI:20318"/>
                  <rdf:li rdf:resource="https://identifiers.org/chebi/CHEBI:30566"/>
                  <rdf:li rdf:resource="https://identifiers.org/chebi/CHEBI:40483"/>
                  <rdf:li rdf:resource="https://identifiers.org/chebi/CHEBI:59888"/>
                  <rdf:li rdf:resource="https://identifiers.org/hmdb/HMDB00112"/>
                  <rdf:li rdf:resource="https://identifiers.org/kegg.compound/C00334"/>
                  <rdf:li rdf:resource="https://identifiers.org/kegg.drug/D00058"/>
                  <rdf:li rdf:resource="https://identifiers.org/lipidmaps/LMFA01100039"/>
                  <rdf:li rdf:resource="https://identifiers.org/metanetx.chemical/MNXM192"/>
                  <rdf:li rdf:resource="https://identifiers.org/seed.compound/cpd00281"/>
                </rdf:Bag>
              </bqbiol:is>
            </rdf:Description>
          </rdf:RDF>
        </annotation>
      </species>
      <species metaid="meta_M_4abut_e" id="M_4abut_e" name="4-Aminobutanoate" compartment="e" hasOnlySubstanceUnits="false" boundaryCondition="false" constant="false" fbc:charge="0" fbc:chemicalFormula="C4H9NO2">
        <annotation>
          <rdf:RDF xmlns:rdf="http://www.w3.org/1999/02/22-rdf-syntax-ns#" xmlns:dcterms="http://purl.org/dc/terms/" xmlns:vCard="http://www.w3.org/2001/vcard-rdf/3.0#" xmlns:vCard4="http://www.w3.org/2006/vcard/ns#" xmlns:bqbiol="http://biomodels.net/biology-qualifiers/" xmlns:bqmodel="http://biomodels.net/model-qualifiers/">
            <rdf:Description rdf:about="#meta_M_4abut_e">
              <bqbiol:is>
                <rdf:Bag>
                  <rdf:li rdf:resource="https://identifiers.org/bigg.metabolite/4abut"/>
                  <rdf:li rdf:resource="https://identifiers.org/biocyc/META:4-AMINO-BUTYRATE"/>
                  <rdf:li rdf:resource="https://identifiers.org/chebi/CHEBI:11961"/>
                  <rdf:li rdf:resource="https://identifiers.org/chebi/CHEBI:16865"/>
                  <rdf:li rdf:resource="https://identifiers.org/chebi/CHEBI:1786"/>
                  <rdf:li rdf:resource="https://identifiers.org/chebi/CHEBI:193777"/>
                  <rdf:li rdf:resource="https://identifiers.org/chebi/CHEBI:20317"/>
                  <rdf:li rdf:resource="https://identifiers.org/chebi/CHEBI:20318"/>
                  <rdf:li rdf:resource="https://identifiers.org/chebi/CHEBI:30566"/>
                  <rdf:li rdf:resource="https://identifiers.org/chebi/CHEBI:40483"/>
                  <rdf:li rdf:resource="https://identifiers.org/chebi/CHEBI:59888"/>
                  <rdf:li rdf:resource="https://identifiers.org/hmdb/HMDB00112"/>
                  <rdf:li rdf:resource="https://identifiers.org/kegg.compound/C00334"/>
                  <rdf:li rdf:resource="https://identifiers.org/kegg.drug/D00058"/>
                  <rdf:li rdf:resource="https://identifiers.org/lipidmaps/LMFA01100039"/>
                  <rdf:li rdf:resource="https://identifiers.org/metanetx.chemical/MNXM192"/>
                  <rdf:li rdf:resource="https://identifiers.org/seed.compound/cpd00281"/>
                </rdf:Bag>
              </bqbiol:is>
            </rdf:Description>
          </rdf:RDF>
        </annotation>
      </species>
      <species metaid="meta_M_4abz_c" id="M_4abz_c" name="4-Aminobenzoate" compartment="c" hasOnlySubstanceUnits="false" boundaryCondition="false" constant="false" fbc:charge="-1" fbc:chemicalFormula="C7H6NO2">
        <annotation>
          <rdf:RDF xmlns:rdf="http://www.w3.org/1999/02/22-rdf-syntax-ns#" xmlns:dcterms="http://purl.org/dc/terms/" xmlns:vCard="http://www.w3.org/2001/vcard-rdf/3.0#" xmlns:vCard4="http://www.w3.org/2006/vcard/ns#" xmlns:bqbiol="http://biomodels.net/biology-qualifiers/" xmlns:bqmodel="http://biomodels.net/model-qualifiers/">
            <rdf:Description rdf:about="#meta_M_4abz_c">
              <bqbiol:is>
                <rdf:Bag>
                  <rdf:li rdf:resource="https://identifiers.org/bigg.metabolite/4abz"/>
                  <rdf:li rdf:resource="https://identifiers.org/biocyc/META:P-AMINO-BENZOATE"/>
                  <rdf:li rdf:resource="https://identifiers.org/chebi/CHEBI:113372"/>
                  <rdf:li rdf:resource="https://identifiers.org/chebi/CHEBI:11959"/>
                  <rdf:li rdf:resource="https://identifiers.org/chebi/CHEBI:1783"/>
                  <rdf:li rdf:resource="https://identifiers.org/chebi/CHEBI:17836"/>
                  <rdf:li rdf:resource="https://identifiers.org/chebi/CHEBI:20314"/>
                  <rdf:li rdf:resource="https://identifiers.org/chebi/CHEBI:20315"/>
                  <rdf:li rdf:resource="https://identifiers.org/chebi/CHEBI:30753"/>
                  <rdf:li rdf:resource="https://identifiers.org/chebi/CHEBI:44778"/>
                  <rdf:li rdf:resource="https://identifiers.org/kegg.compound/C00568"/>
                  <rdf:li rdf:resource="https://identifiers.org/kegg.drug/D02456"/>
                  <rdf:li rdf:resource="https://identifiers.org/metanetx.chemical/MNXM421"/>
                  <rdf:li rdf:resource="https://identifiers.org/seed.compound/cpd00443"/>
                </rdf:Bag>
              </bqbiol:is>
            </rdf:Description>
          </rdf:RDF>
        </annotation>
      </species>
      <species metaid="meta_M_4abz_e" id="M_4abz_e" name="4-Aminobenzoate" compartment="e" hasOnlySubstanceUnits="false" boundaryCondition="false" constant="false" fbc:charge="-1" fbc:chemicalFormula="C7H6NO2">
        <annotation>
          <rdf:RDF xmlns:rdf="http://www.w3.org/1999/02/22-rdf-syntax-ns#" xmlns:dcterms="http://purl.org/dc/terms/" xmlns:vCard="http://www.w3.org/2001/vcard-rdf/3.0#" xmlns:vCard4="http://www.w3.org/2006/vcard/ns#" xmlns:bqbiol="http://biomodels.net/biology-qualifiers/" xmlns:bqmodel="http://biomodels.net/model-qualifiers/">
            <rdf:Description rdf:about="#meta_M_4abz_e">
              <bqbiol:is>
                <rdf:Bag>
                  <rdf:li rdf:resource="https://identifiers.org/bigg.metabolite/4abz"/>
                  <rdf:li rdf:resource="https://identifiers.org/biocyc/META:P-AMINO-BENZOATE"/>
                  <rdf:li rdf:resource="https://identifiers.org/chebi/CHEBI:113372"/>
                  <rdf:li rdf:resource="https://identifiers.org/chebi/CHEBI:11959"/>
                  <rdf:li rdf:resource="https://identifiers.org/chebi/CHEBI:1783"/>
                  <rdf:li rdf:resource="https://identifiers.org/chebi/CHEBI:17836"/>
                  <rdf:li rdf:resource="https://identifiers.org/chebi/CHEBI:20314"/>
                  <rdf:li rdf:resource="https://identifiers.org/chebi/CHEBI:20315"/>
                  <rdf:li rdf:resource="https://identifiers.org/chebi/CHEBI:30753"/>
                  <rdf:li rdf:resource="https://identifiers.org/chebi/CHEBI:44778"/>
                  <rdf:li rdf:resource="https://identifiers.org/kegg.compound/C00568"/>
                  <rdf:li rdf:resource="https://identifiers.org/kegg.drug/D02456"/>
                  <rdf:li rdf:resource="https://identifiers.org/metanetx.chemical/MNXM421"/>
                  <rdf:li rdf:resource="https://identifiers.org/seed.compound/cpd00443"/>
                </rdf:Bag>
              </bqbiol:is>
            </rdf:Description>
          </rdf:RDF>
        </annotation>
      </species>
      <species metaid="meta_M_4ahmmp_c" id="M_4ahmmp_c" name="4-Amino-5-hydroxymethyl-2-methylpyrimidine" compartment="c" hasOnlySubstanceUnits="false" boundaryCondition="false" constant="false" fbc:charge="0" fbc:chemicalFormula="C6H9N3O">
        <annotation>
          <rdf:RDF xmlns:rdf="http://www.w3.org/1999/02/22-rdf-syntax-ns#" xmlns:dcterms="http://purl.org/dc/terms/" xmlns:vCard="http://www.w3.org/2001/vcard-rdf/3.0#" xmlns:vCard4="http://www.w3.org/2006/vcard/ns#" xmlns:bqbiol="http://biomodels.net/biology-qualifiers/" xmlns:bqmodel="http://biomodels.net/model-qualifiers/">
            <rdf:Description rdf:about="#meta_M_4ahmmp_c">
              <bqbiol:is>
                <rdf:Bag>
                  <rdf:li rdf:resource="https://identifiers.org/bigg.metabolite/4ahmmp"/>
                  <rdf:li rdf:resource="https://identifiers.org/biocyc/META:HMP"/>
                  <rdf:li rdf:resource="https://identifiers.org/chebi/CHEBI:11957"/>
                  <rdf:li rdf:resource="https://identifiers.org/chebi/CHEBI:16892"/>
                  <rdf:li rdf:resource="https://identifiers.org/chebi/CHEBI:1781"/>
                  <rdf:li rdf:resource="https://identifiers.org/chebi/CHEBI:20312"/>
                  <rdf:li rdf:resource="https://identifiers.org/chebi/CHEBI:43206"/>
                  <rdf:li rdf:resource="https://identifiers.org/kegg.compound/C01279"/>
                  <rdf:li rdf:resource="https://identifiers.org/metanetx.chemical/MNXM874"/>
                  <rdf:li rdf:resource="https://identifiers.org/seed.compound/cpd00939"/>
                </rdf:Bag>
              </bqbiol:is>
            </rdf:Description>
          </rdf:RDF>
        </annotation>
      </species>
      <species metaid="meta_M_4ahmmp_e" id="M_4ahmmp_e" name="4-Amino-5-hydroxymethyl-2-methylpyrimidine" compartment="e" hasOnlySubstanceUnits="false" boundaryCondition="false" constant="false" fbc:charge="0" fbc:chemicalFormula="C6H9N3O">
        <annotation>
          <rdf:RDF xmlns:rdf="http://www.w3.org/1999/02/22-rdf-syntax-ns#" xmlns:dcterms="http://purl.org/dc/terms/" xmlns:vCard="http://www.w3.org/2001/vcard-rdf/3.0#" xmlns:vCard4="http://www.w3.org/2006/vcard/ns#" xmlns:bqbiol="http://biomodels.net/biology-qualifiers/" xmlns:bqmodel="http://biomodels.net/model-qualifiers/">
            <rdf:Description rdf:about="#meta_M_4ahmmp_e">
              <bqbiol:is>
                <rdf:Bag>
                  <rdf:li rdf:resource="https://identifiers.org/bigg.metabolite/4ahmmp"/>
                  <rdf:li rdf:resource="https://identifiers.org/biocyc/META:HMP"/>
                  <rdf:li rdf:resource="https://identifiers.org/chebi/CHEBI:11957"/>
                  <rdf:li rdf:resource="https://identifiers.org/chebi/CHEBI:16892"/>
                  <rdf:li rdf:resource="https://identifiers.org/chebi/CHEBI:1781"/>
                  <rdf:li rdf:resource="https://identifiers.org/chebi/CHEBI:20312"/>
                  <rdf:li rdf:resource="https://identifiers.org/chebi/CHEBI:43206"/>
                  <rdf:li rdf:resource="https://identifiers.org/kegg.compound/C01279"/>
                  <rdf:li rdf:resource="https://identifiers.org/metanetx.chemical/MNXM874"/>
                  <rdf:li rdf:resource="https://identifiers.org/seed.compound/cpd00939"/>
                </rdf:Bag>
              </bqbiol:is>
            </rdf:Description>
          </rdf:RDF>
        </annotation>
      </species>
      <species metaid="meta_M_4ampm_c" id="M_4ampm_c" name="4-Amino-2-methyl-5-phosphomethylpyrimidine" compartment="c" hasOnlySubstanceUnits="false" boundaryCondition="false" constant="false" fbc:charge="-2" fbc:chemicalFormula="C6H8N3O4P">
        <annotation>
          <rdf:RDF xmlns:rdf="http://www.w3.org/1999/02/22-rdf-syntax-ns#" xmlns:dcterms="http://purl.org/dc/terms/" xmlns:vCard="http://www.w3.org/2001/vcard-rdf/3.0#" xmlns:vCard4="http://www.w3.org/2006/vcard/ns#" xmlns:bqbiol="http://biomodels.net/biology-qualifiers/" xmlns:bqmodel="http://biomodels.net/model-qualifiers/">
            <rdf:Description rdf:about="#meta_M_4ampm_c">
              <bqbiol:is>
                <rdf:Bag>
                  <rdf:li rdf:resource="https://identifiers.org/bigg.metabolite/4ampm"/>
                  <rdf:li rdf:resource="https://identifiers.org/biocyc/META:AMINO-HYDROXYMETHYL-METHYL-PYR-P"/>
                  <rdf:li rdf:resource="https://identifiers.org/chebi/CHEBI:11954"/>
                  <rdf:li rdf:resource="https://identifiers.org/chebi/CHEBI:11958"/>
                  <rdf:li rdf:resource="https://identifiers.org/chebi/CHEBI:1779"/>
                  <rdf:li rdf:resource="https://identifiers.org/chebi/CHEBI:18032"/>
                  <rdf:li rdf:resource="https://identifiers.org/chebi/CHEBI:20309"/>
                  <rdf:li rdf:resource="https://identifiers.org/chebi/CHEBI:44219"/>
                  <rdf:li rdf:resource="https://identifiers.org/chebi/CHEBI:58354"/>
                  <rdf:li rdf:resource="https://identifiers.org/kegg.compound/C04556"/>
                  <rdf:li rdf:resource="https://identifiers.org/metanetx.chemical/MNXM790"/>
                  <rdf:li rdf:resource="https://identifiers.org/seed.compound/cpd02775"/>
                </rdf:Bag>
              </bqbiol:is>
            </rdf:Description>
          </rdf:RDF>
        </annotation>
      </species>
      <species metaid="meta_M_4c2me_c" id="M_4c2me_c" name="4-(cytidine 5&apos;-diphospho)-2-C-methyl-D-erythritol" compartment="c" hasOnlySubstanceUnits="false" boundaryCondition="false" constant="false" fbc:charge="-2" fbc:chemicalFormula="C14H23N3O14P2">
        <annotation>
          <rdf:RDF xmlns:rdf="http://www.w3.org/1999/02/22-rdf-syntax-ns#" xmlns:dcterms="http://purl.org/dc/terms/" xmlns:vCard="http://www.w3.org/2001/vcard-rdf/3.0#" xmlns:vCard4="http://www.w3.org/2006/vcard/ns#" xmlns:bqbiol="http://biomodels.net/biology-qualifiers/" xmlns:bqmodel="http://biomodels.net/model-qualifiers/">
            <rdf:Description rdf:about="#meta_M_4c2me_c">
              <bqbiol:is>
                <rdf:Bag>
                  <rdf:li rdf:resource="https://identifiers.org/bigg.metabolite/4c2me"/>
                  <rdf:li rdf:resource="https://identifiers.org/biocyc/META:4-CYTIDINE-5-DIPHOSPHO-2-C"/>
                  <rdf:li rdf:resource="https://identifiers.org/chebi/CHEBI:11938"/>
                  <rdf:li rdf:resource="https://identifiers.org/chebi/CHEBI:16578"/>
                  <rdf:li rdf:resource="https://identifiers.org/chebi/CHEBI:1770"/>
                  <rdf:li rdf:resource="https://identifiers.org/chebi/CHEBI:57823"/>
                  <rdf:li rdf:resource="https://identifiers.org/kegg.compound/C11435"/>
                  <rdf:li rdf:resource="https://identifiers.org/metanetx.chemical/MNXM1642"/>
                  <rdf:li rdf:resource="https://identifiers.org/seed.compound/cpd08287"/>
                </rdf:Bag>
              </bqbiol:is>
            </rdf:Description>
          </rdf:RDF>
        </annotation>
      </species>
      <species metaid="meta_M_4cml_c" id="M_4cml_c" name="4-Carboxymuconolactone" compartment="c" hasOnlySubstanceUnits="false" boundaryCondition="false" constant="false" fbc:charge="0" fbc:chemicalFormula="C7H6O6">
        <annotation>
          <rdf:RDF xmlns:rdf="http://www.w3.org/1999/02/22-rdf-syntax-ns#" xmlns:dcterms="http://purl.org/dc/terms/" xmlns:vCard="http://www.w3.org/2001/vcard-rdf/3.0#" xmlns:vCard4="http://www.w3.org/2006/vcard/ns#" xmlns:bqbiol="http://biomodels.net/biology-qualifiers/" xmlns:bqmodel="http://biomodels.net/model-qualifiers/">
            <rdf:Description rdf:about="#meta_M_4cml_c">
              <bqbiol:is>
                <rdf:Bag>
                  <rdf:li rdf:resource="https://identifiers.org/bigg.metabolite/4cml"/>
                  <rdf:li rdf:resource="https://identifiers.org/chebi/CHEBI:1033"/>
                  <rdf:li rdf:resource="https://identifiers.org/chebi/CHEBI:11534"/>
                  <rdf:li rdf:resource="https://identifiers.org/chebi/CHEBI:16993"/>
                  <rdf:li rdf:resource="https://identifiers.org/chebi/CHEBI:19491"/>
                  <rdf:li rdf:resource="https://identifiers.org/chebi/CHEBI:19493"/>
                  <rdf:li rdf:resource="https://identifiers.org/chebi/CHEBI:57979"/>
                  <rdf:li rdf:resource="https://identifiers.org/kegg.compound/C01278"/>
                  <rdf:li rdf:resource="https://identifiers.org/metanetx.chemical/MNXM1521"/>
                  <rdf:li rdf:resource="https://identifiers.org/seed.compound/cpd00938"/>
                </rdf:Bag>
              </bqbiol:is>
            </rdf:Description>
          </rdf:RDF>
        </annotation>
      </species>
      <species metaid="meta_M_4fe4s_c" id="M_4fe4s_c" name="[4Fe-4S] iron-sulfur cluster" compartment="c" hasOnlySubstanceUnits="false" boundaryCondition="false" constant="false" fbc:charge="2" fbc:chemicalFormula="S4Fe4">
        <annotation>
          <rdf:RDF xmlns:rdf="http://www.w3.org/1999/02/22-rdf-syntax-ns#" xmlns:dcterms="http://purl.org/dc/terms/" xmlns:vCard="http://www.w3.org/2001/vcard-rdf/3.0#" xmlns:vCard4="http://www.w3.org/2006/vcard/ns#" xmlns:bqbiol="http://biomodels.net/biology-qualifiers/" xmlns:bqmodel="http://biomodels.net/model-qualifiers/">
            <rdf:Description rdf:about="#meta_M_4fe4s_c">
              <bqbiol:is>
                <rdf:Bag>
                  <rdf:li rdf:resource="https://identifiers.org/bigg.metabolite/4fe4s"/>
                  <rdf:li rdf:resource="https://identifiers.org/biocyc/META:CPD-7"/>
                  <rdf:li rdf:resource="https://identifiers.org/chebi/CHEBI:33725"/>
                  <rdf:li rdf:resource="https://identifiers.org/metanetx.chemical/MNXM37766"/>
                </rdf:Bag>
              </bqbiol:is>
            </rdf:Description>
          </rdf:RDF>
        </annotation>
      </species>
      <species metaid="meta_M_4h2oxg_c" id="M_4h2oxg_c" name="D-4-Hydroxy-2-oxoglutarate" compartment="c" hasOnlySubstanceUnits="false" boundaryCondition="false" constant="false" fbc:charge="-2" fbc:chemicalFormula="C5H4O6">
        <annotation>
          <rdf:RDF xmlns:rdf="http://www.w3.org/1999/02/22-rdf-syntax-ns#" xmlns:dcterms="http://purl.org/dc/terms/" xmlns:vCard="http://www.w3.org/2001/vcard-rdf/3.0#" xmlns:vCard4="http://www.w3.org/2006/vcard/ns#" xmlns:bqbiol="http://biomodels.net/biology-qualifiers/" xmlns:bqmodel="http://biomodels.net/model-qualifiers/">
            <rdf:Description rdf:about="#meta_M_4h2oxg_c">
              <bqbiol:is>
                <rdf:Bag>
                  <rdf:li rdf:resource="https://identifiers.org/bigg.metabolite/4h2oxg"/>
                </rdf:Bag>
              </bqbiol:is>
            </rdf:Description>
          </rdf:RDF>
        </annotation>
      </species>
      <species id="M_4hba_c" name="4-Hydroxy-benzyl alcohol" compartment="c" hasOnlySubstanceUnits="false" boundaryCondition="false" constant="false" fbc:charge="0" fbc:chemicalFormula="C7H8O2"/>
      <species metaid="meta_M_4hglu_c" id="M_4hglu_c" name="4-Hydroxy-L-glutamate" compartment="c" hasOnlySubstanceUnits="false" boundaryCondition="false" constant="false" fbc:charge="-1" fbc:chemicalFormula="C5H8NO5">
        <annotation>
          <rdf:RDF xmlns:rdf="http://www.w3.org/1999/02/22-rdf-syntax-ns#" xmlns:dcterms="http://purl.org/dc/terms/" xmlns:vCard="http://www.w3.org/2001/vcard-rdf/3.0#" xmlns:vCard4="http://www.w3.org/2006/vcard/ns#" xmlns:bqbiol="http://biomodels.net/biology-qualifiers/" xmlns:bqmodel="http://biomodels.net/model-qualifiers/">
            <rdf:Description rdf:about="#meta_M_4hglu_c">
              <bqbiol:is>
                <rdf:Bag>
                  <rdf:li rdf:resource="https://identifiers.org/bigg.metabolite/4hglu"/>
                  <rdf:li rdf:resource="https://identifiers.org/chebi/CHEBI:11998"/>
                  <rdf:li rdf:resource="https://identifiers.org/chebi/CHEBI:16338"/>
                  <rdf:li rdf:resource="https://identifiers.org/chebi/CHEBI:1851"/>
                  <rdf:li rdf:resource="https://identifiers.org/chebi/CHEBI:20389"/>
                  <rdf:li rdf:resource="https://identifiers.org/chebi/CHEBI:20390"/>
                  <rdf:li rdf:resource="https://identifiers.org/chebi/CHEBI:32811"/>
                  <rdf:li rdf:resource="https://identifiers.org/chebi/CHEBI:32812"/>
                  <rdf:li rdf:resource="https://identifiers.org/hmdb/HMDB01344"/>
                  <rdf:li rdf:resource="https://identifiers.org/hmdb/HMDB02273"/>
                  <rdf:li rdf:resource="https://identifiers.org/kegg.compound/C03079"/>
                  <rdf:li rdf:resource="https://identifiers.org/metanetx.chemical/MNXM2489"/>
                  <rdf:li rdf:resource="https://identifiers.org/seed.compound/cpd01974"/>
                </rdf:Bag>
              </bqbiol:is>
            </rdf:Description>
          </rdf:RDF>
        </annotation>
      </species>
      <species metaid="meta_M_4met2obut_c" id="M_4met2obut_c" name="4-Methylthio-2-oxobutanoate" compartment="c" hasOnlySubstanceUnits="false" boundaryCondition="false" constant="false" fbc:charge="0" fbc:chemicalFormula="C5H8O3S">
        <annotation>
          <rdf:RDF xmlns:rdf="http://www.w3.org/1999/02/22-rdf-syntax-ns#" xmlns:dcterms="http://purl.org/dc/terms/" xmlns:vCard="http://www.w3.org/2001/vcard-rdf/3.0#" xmlns:vCard4="http://www.w3.org/2006/vcard/ns#" xmlns:bqbiol="http://biomodels.net/biology-qualifiers/" xmlns:bqmodel="http://biomodels.net/model-qualifiers/">
            <rdf:Description rdf:about="#meta_M_4met2obut_c">
              <bqbiol:is>
                <rdf:Bag>
                  <rdf:li rdf:resource="https://identifiers.org/bigg.metabolite/4met2obut"/>
                  <rdf:li rdf:resource="https://identifiers.org/biocyc/META:CPD-479"/>
                  <rdf:li rdf:resource="https://identifiers.org/chebi/CHEBI:12029"/>
                  <rdf:li rdf:resource="https://identifiers.org/chebi/CHEBI:16723"/>
                  <rdf:li rdf:resource="https://identifiers.org/chebi/CHEBI:1902"/>
                  <rdf:li rdf:resource="https://identifiers.org/chebi/CHEBI:20451"/>
                  <rdf:li rdf:resource="https://identifiers.org/chebi/CHEBI:22458"/>
                  <rdf:li rdf:resource="https://identifiers.org/chebi/CHEBI:33574"/>
                  <rdf:li rdf:resource="https://identifiers.org/chebi/CHEBI:43720"/>
                  <rdf:li rdf:resource="https://identifiers.org/chebi/CHEBI:63388"/>
                  <rdf:li rdf:resource="https://identifiers.org/hmdb/HMDB01553"/>
                  <rdf:li rdf:resource="https://identifiers.org/hmdb/HMDB13210"/>
                  <rdf:li rdf:resource="https://identifiers.org/kegg.compound/C01180"/>
                  <rdf:li rdf:resource="https://identifiers.org/lipidmaps/LMFA01060170"/>
                  <rdf:li rdf:resource="https://identifiers.org/metanetx.chemical/MNXM276"/>
                  <rdf:li rdf:resource="https://identifiers.org/seed.compound/cpd00869"/>
                </rdf:Bag>
              </bqbiol:is>
            </rdf:Description>
          </rdf:RDF>
        </annotation>
      </species>
      <species metaid="meta_M_4mhetz_c" id="M_4mhetz_c" name="4-Methyl-5-(2-hydroxyethyl)-thiazole" compartment="c" hasOnlySubstanceUnits="false" boundaryCondition="false" constant="false" fbc:charge="0" fbc:chemicalFormula="C6H9NOS">
        <annotation>
          <rdf:RDF xmlns:rdf="http://www.w3.org/1999/02/22-rdf-syntax-ns#" xmlns:dcterms="http://purl.org/dc/terms/" xmlns:vCard="http://www.w3.org/2001/vcard-rdf/3.0#" xmlns:vCard4="http://www.w3.org/2006/vcard/ns#" xmlns:bqbiol="http://biomodels.net/biology-qualifiers/" xmlns:bqmodel="http://biomodels.net/model-qualifiers/">
            <rdf:Description rdf:about="#meta_M_4mhetz_c">
              <bqbiol:is>
                <rdf:Bag>
                  <rdf:li rdf:resource="https://identifiers.org/bigg.metabolite/4mhetz"/>
                  <rdf:li rdf:resource="https://identifiers.org/biocyc/META:THZ"/>
                  <rdf:li rdf:resource="https://identifiers.org/chebi/CHEBI:12021"/>
                  <rdf:li rdf:resource="https://identifiers.org/chebi/CHEBI:12022"/>
                  <rdf:li rdf:resource="https://identifiers.org/chebi/CHEBI:12086"/>
                  <rdf:li rdf:resource="https://identifiers.org/chebi/CHEBI:17957"/>
                  <rdf:li rdf:resource="https://identifiers.org/chebi/CHEBI:2011"/>
                  <rdf:li rdf:resource="https://identifiers.org/chebi/CHEBI:20522"/>
                  <rdf:li rdf:resource="https://identifiers.org/chebi/CHEBI:46320"/>
                  <rdf:li rdf:resource="https://identifiers.org/hmdb/HMDB32985"/>
                  <rdf:li rdf:resource="https://identifiers.org/kegg.compound/C04294"/>
                  <rdf:li rdf:resource="https://identifiers.org/metanetx.chemical/MNXM962"/>
                  <rdf:li rdf:resource="https://identifiers.org/seed.compound/cpd02636"/>
                </rdf:Bag>
              </bqbiol:is>
            </rdf:Description>
          </rdf:RDF>
        </annotation>
      </species>
      <species metaid="meta_M_4mop_c" id="M_4mop_c" name="4-Methyl-2-oxopentanoate" compartment="c" hasOnlySubstanceUnits="false" boundaryCondition="false" constant="false" fbc:charge="-1" fbc:chemicalFormula="C6H9O3">
        <annotation>
          <rdf:RDF xmlns:rdf="http://www.w3.org/1999/02/22-rdf-syntax-ns#" xmlns:dcterms="http://purl.org/dc/terms/" xmlns:vCard="http://www.w3.org/2001/vcard-rdf/3.0#" xmlns:vCard4="http://www.w3.org/2006/vcard/ns#" xmlns:bqbiol="http://biomodels.net/biology-qualifiers/" xmlns:bqmodel="http://biomodels.net/model-qualifiers/">
            <rdf:Description rdf:about="#meta_M_4mop_c">
              <bqbiol:is>
                <rdf:Bag>
                  <rdf:li rdf:resource="https://identifiers.org/bigg.metabolite/4mop"/>
                  <rdf:li rdf:resource="https://identifiers.org/biocyc/META:2K-4CH3-PENTANOATE"/>
                  <rdf:li rdf:resource="https://identifiers.org/chebi/CHEBI:12020"/>
                  <rdf:li rdf:resource="https://identifiers.org/chebi/CHEBI:17865"/>
                  <rdf:li rdf:resource="https://identifiers.org/chebi/CHEBI:1891"/>
                  <rdf:li rdf:resource="https://identifiers.org/chebi/CHEBI:20438"/>
                  <rdf:li rdf:resource="https://identifiers.org/chebi/CHEBI:41619"/>
                  <rdf:li rdf:resource="https://identifiers.org/chebi/CHEBI:48430"/>
                  <rdf:li rdf:resource="https://identifiers.org/kegg.compound/C00233"/>
                  <rdf:li rdf:resource="https://identifiers.org/metanetx.chemical/MNXM404"/>
                  <rdf:li rdf:resource="https://identifiers.org/seed.compound/cpd00200"/>
                </rdf:Bag>
              </bqbiol:is>
            </rdf:Description>
          </rdf:RDF>
        </annotation>
      </species>
      <species metaid="meta_M_4mpetz_c" id="M_4mpetz_c" name="4-Methyl-5-(2-phosphoethyl)-thiazole" compartment="c" hasOnlySubstanceUnits="false" boundaryCondition="false" constant="false" fbc:charge="-2" fbc:chemicalFormula="C6H8NO4PS">
        <annotation>
          <rdf:RDF xmlns:rdf="http://www.w3.org/1999/02/22-rdf-syntax-ns#" xmlns:dcterms="http://purl.org/dc/terms/" xmlns:vCard="http://www.w3.org/2001/vcard-rdf/3.0#" xmlns:vCard4="http://www.w3.org/2006/vcard/ns#" xmlns:bqbiol="http://biomodels.net/biology-qualifiers/" xmlns:bqmodel="http://biomodels.net/model-qualifiers/">
            <rdf:Description rdf:about="#meta_M_4mpetz_c">
              <bqbiol:is>
                <rdf:Bag>
                  <rdf:li rdf:resource="https://identifiers.org/bigg.metabolite/4mpetz"/>
                  <rdf:li rdf:resource="https://identifiers.org/biocyc/META:THZ-P"/>
                  <rdf:li rdf:resource="https://identifiers.org/chebi/CHEBI:12023"/>
                  <rdf:li rdf:resource="https://identifiers.org/chebi/CHEBI:12024"/>
                  <rdf:li rdf:resource="https://identifiers.org/chebi/CHEBI:17857"/>
                  <rdf:li rdf:resource="https://identifiers.org/chebi/CHEBI:1892"/>
                  <rdf:li rdf:resource="https://identifiers.org/chebi/CHEBI:20439"/>
                  <rdf:li rdf:resource="https://identifiers.org/chebi/CHEBI:30638"/>
                  <rdf:li rdf:resource="https://identifiers.org/chebi/CHEBI:46182"/>
                  <rdf:li rdf:resource="https://identifiers.org/chebi/CHEBI:58296"/>
                  <rdf:li rdf:resource="https://identifiers.org/kegg.compound/C04327"/>
                  <rdf:li rdf:resource="https://identifiers.org/metanetx.chemical/MNXM960"/>
                  <rdf:li rdf:resource="https://identifiers.org/seed.compound/cpd02654"/>
                </rdf:Bag>
              </bqbiol:is>
            </rdf:Description>
          </rdf:RDF>
        </annotation>
      </species>
      <species metaid="meta_M_4pasp_c" id="M_4pasp_c" name="4-Phospho-L-aspartate" compartment="c" hasOnlySubstanceUnits="false" boundaryCondition="false" constant="false" fbc:charge="-2" fbc:chemicalFormula="C4H6NO7P">
        <annotation>
          <rdf:RDF xmlns:rdf="http://www.w3.org/1999/02/22-rdf-syntax-ns#" xmlns:dcterms="http://purl.org/dc/terms/" xmlns:vCard="http://www.w3.org/2001/vcard-rdf/3.0#" xmlns:vCard4="http://www.w3.org/2006/vcard/ns#" xmlns:bqbiol="http://biomodels.net/biology-qualifiers/" xmlns:bqmodel="http://biomodels.net/model-qualifiers/">
            <rdf:Description rdf:about="#meta_M_4pasp_c">
              <bqbiol:is>
                <rdf:Bag>
                  <rdf:li rdf:resource="https://identifiers.org/bigg.metabolite/4pasp"/>
                  <rdf:li rdf:resource="https://identifiers.org/biocyc/META:L-BETA-ASPARTYL-P"/>
                  <rdf:li rdf:resource="https://identifiers.org/chebi/CHEBI:12042"/>
                  <rdf:li rdf:resource="https://identifiers.org/chebi/CHEBI:13062"/>
                  <rdf:li rdf:resource="https://identifiers.org/chebi/CHEBI:15836"/>
                  <rdf:li rdf:resource="https://identifiers.org/chebi/CHEBI:1925"/>
                  <rdf:li rdf:resource="https://identifiers.org/chebi/CHEBI:20471"/>
                  <rdf:li rdf:resource="https://identifiers.org/chebi/CHEBI:20472"/>
                  <rdf:li rdf:resource="https://identifiers.org/chebi/CHEBI:21246"/>
                  <rdf:li rdf:resource="https://identifiers.org/chebi/CHEBI:30407"/>
                  <rdf:li rdf:resource="https://identifiers.org/chebi/CHEBI:57535"/>
                  <rdf:li rdf:resource="https://identifiers.org/hmdb/HMDB12250"/>
                  <rdf:li rdf:resource="https://identifiers.org/kegg.compound/C03082"/>
                  <rdf:li rdf:resource="https://identifiers.org/metanetx.chemical/MNXM1177"/>
                  <rdf:li rdf:resource="https://identifiers.org/seed.compound/cpd01977"/>
                </rdf:Bag>
              </bqbiol:is>
            </rdf:Description>
          </rdf:RDF>
        </annotation>
      </species>
      <species metaid="meta_M_4ppan_c" id="M_4ppan_c" name="D-4&apos;-Phosphopantothenate" compartment="c" hasOnlySubstanceUnits="false" boundaryCondition="false" constant="false" fbc:charge="-3" fbc:chemicalFormula="C9H15NO8P">
        <annotation>
          <rdf:RDF xmlns:rdf="http://www.w3.org/1999/02/22-rdf-syntax-ns#" xmlns:dcterms="http://purl.org/dc/terms/" xmlns:vCard="http://www.w3.org/2001/vcard-rdf/3.0#" xmlns:vCard4="http://www.w3.org/2006/vcard/ns#" xmlns:bqbiol="http://biomodels.net/biology-qualifiers/" xmlns:bqmodel="http://biomodels.net/model-qualifiers/">
            <rdf:Description rdf:about="#meta_M_4ppan_c">
              <bqbiol:is>
                <rdf:Bag>
                  <rdf:li rdf:resource="https://identifiers.org/bigg.metabolite/4ppan"/>
                  <rdf:li rdf:resource="https://identifiers.org/biocyc/META:4-P-PANTOTHENATE"/>
                  <rdf:li rdf:resource="https://identifiers.org/chebi/CHEBI:10986"/>
                  <rdf:li rdf:resource="https://identifiers.org/chebi/CHEBI:12886"/>
                  <rdf:li rdf:resource="https://identifiers.org/chebi/CHEBI:15905"/>
                  <rdf:li rdf:resource="https://identifiers.org/chebi/CHEBI:18702"/>
                  <rdf:li rdf:resource="https://identifiers.org/chebi/CHEBI:20891"/>
                  <rdf:li rdf:resource="https://identifiers.org/chebi/CHEBI:4082"/>
                  <rdf:li rdf:resource="https://identifiers.org/hmdb/HMDB01016"/>
                  <rdf:li rdf:resource="https://identifiers.org/hmdb/HMDB62700"/>
                  <rdf:li rdf:resource="https://identifiers.org/kegg.compound/C03492"/>
                  <rdf:li rdf:resource="https://identifiers.org/metanetx.chemical/MNXM415"/>
                  <rdf:li rdf:resource="https://identifiers.org/seed.compound/cpd02201"/>
                </rdf:Bag>
              </bqbiol:is>
            </rdf:Description>
          </rdf:RDF>
        </annotation>
      </species>
      <species metaid="meta_M_4ppcys_c" id="M_4ppcys_c" name="N-((R)-4-Phosphopantothenoyl)-L-cysteine" compartment="c" hasOnlySubstanceUnits="false" boundaryCondition="false" constant="false" fbc:charge="-3" fbc:chemicalFormula="C12H20N2O9PS">
        <annotation>
          <rdf:RDF xmlns:rdf="http://www.w3.org/1999/02/22-rdf-syntax-ns#" xmlns:dcterms="http://purl.org/dc/terms/" xmlns:vCard="http://www.w3.org/2001/vcard-rdf/3.0#" xmlns:vCard4="http://www.w3.org/2006/vcard/ns#" xmlns:bqbiol="http://biomodels.net/biology-qualifiers/" xmlns:bqmodel="http://biomodels.net/model-qualifiers/">
            <rdf:Description rdf:about="#meta_M_4ppcys_c">
              <bqbiol:is>
                <rdf:Bag>
                  <rdf:li rdf:resource="https://identifiers.org/bigg.metabolite/4ppcys"/>
                  <rdf:li rdf:resource="https://identifiers.org/biocyc/META:R-4-PHOSPHOPANTOTHENOYL-L-CYSTEINE"/>
                  <rdf:li rdf:resource="https://identifiers.org/chebi/CHEBI:10987"/>
                  <rdf:li rdf:resource="https://identifiers.org/chebi/CHEBI:12438"/>
                  <rdf:li rdf:resource="https://identifiers.org/chebi/CHEBI:15769"/>
                  <rdf:li rdf:resource="https://identifiers.org/chebi/CHEBI:21461"/>
                  <rdf:li rdf:resource="https://identifiers.org/chebi/CHEBI:328"/>
                  <rdf:li rdf:resource="https://identifiers.org/chebi/CHEBI:57507"/>
                  <rdf:li rdf:resource="https://identifiers.org/chebi/CHEBI:59458"/>
                  <rdf:li rdf:resource="https://identifiers.org/kegg.compound/C04352"/>
                  <rdf:li rdf:resource="https://identifiers.org/metanetx.chemical/MNXM483"/>
                  <rdf:li rdf:resource="https://identifiers.org/seed.compound/cpd02666"/>
                </rdf:Bag>
              </bqbiol:is>
            </rdf:Description>
          </rdf:RDF>
        </annotation>
      </species>
      <species metaid="meta_M_4r5au_c" id="M_4r5au_c" name="4-(1-D-Ribitylamino)-5-aminouracil" compartment="c" hasOnlySubstanceUnits="false" boundaryCondition="false" constant="false" fbc:charge="0" fbc:chemicalFormula="C9H16N4O6">
        <annotation>
          <rdf:RDF xmlns:rdf="http://www.w3.org/1999/02/22-rdf-syntax-ns#" xmlns:dcterms="http://purl.org/dc/terms/" xmlns:vCard="http://www.w3.org/2001/vcard-rdf/3.0#" xmlns:vCard4="http://www.w3.org/2006/vcard/ns#" xmlns:bqbiol="http://biomodels.net/biology-qualifiers/" xmlns:bqmodel="http://biomodels.net/model-qualifiers/">
            <rdf:Description rdf:about="#meta_M_4r5au_c">
              <bqbiol:is>
                <rdf:Bag>
                  <rdf:li rdf:resource="https://identifiers.org/bigg.metabolite/4r5au"/>
                  <rdf:li rdf:resource="https://identifiers.org/biocyc/META:AMINO-RIBOSYLAMINO-1H-3H-PYR-DIONE"/>
                  <rdf:li rdf:resource="https://identifiers.org/chebi/CHEBI:11929"/>
                  <rdf:li rdf:resource="https://identifiers.org/chebi/CHEBI:15934"/>
                  <rdf:li rdf:resource="https://identifiers.org/chebi/CHEBI:1761"/>
                  <rdf:li rdf:resource="https://identifiers.org/chebi/CHEBI:20283"/>
                  <rdf:li rdf:resource="https://identifiers.org/chebi/CHEBI:52403"/>
                  <rdf:li rdf:resource="https://identifiers.org/chebi/CHEBI:57573"/>
                  <rdf:li rdf:resource="https://identifiers.org/kegg.compound/C04732"/>
                  <rdf:li rdf:resource="https://identifiers.org/metanetx.chemical/MNXM791"/>
                  <rdf:li rdf:resource="https://identifiers.org/seed.compound/cpd02882"/>
                  <rdf:li rdf:resource="https://identifiers.org/seed.compound/cpd29668"/>
                </rdf:Bag>
              </bqbiol:is>
            </rdf:Description>
          </rdf:RDF>
        </annotation>
      </species>
      <species metaid="meta_M_56dura_c" id="M_56dura_c" name="5,6-dihydrouracil" compartment="c" hasOnlySubstanceUnits="false" boundaryCondition="false" constant="false" fbc:charge="0" fbc:chemicalFormula="C4H6N2O2">
        <annotation>
          <rdf:RDF xmlns:rdf="http://www.w3.org/1999/02/22-rdf-syntax-ns#" xmlns:dcterms="http://purl.org/dc/terms/" xmlns:vCard="http://www.w3.org/2001/vcard-rdf/3.0#" xmlns:vCard4="http://www.w3.org/2006/vcard/ns#" xmlns:bqbiol="http://biomodels.net/biology-qualifiers/" xmlns:bqmodel="http://biomodels.net/model-qualifiers/">
            <rdf:Description rdf:about="#meta_M_56dura_c">
              <bqbiol:is>
                <rdf:Bag>
                  <rdf:li rdf:resource="https://identifiers.org/bigg.metabolite/56dura"/>
                  <rdf:li rdf:resource="https://identifiers.org/biocyc/META:DI-H-URACIL"/>
                  <rdf:li rdf:resource="https://identifiers.org/chebi/CHEBI:12078"/>
                  <rdf:li rdf:resource="https://identifiers.org/chebi/CHEBI:15901"/>
                  <rdf:li rdf:resource="https://identifiers.org/chebi/CHEBI:19360"/>
                  <rdf:li rdf:resource="https://identifiers.org/chebi/CHEBI:1999"/>
                  <rdf:li rdf:resource="https://identifiers.org/chebi/CHEBI:20511"/>
                  <rdf:li rdf:resource="https://identifiers.org/chebi/CHEBI:28622"/>
                  <rdf:li rdf:resource="https://identifiers.org/chebi/CHEBI:42107"/>
                  <rdf:li rdf:resource="https://identifiers.org/chebi/CHEBI:921"/>
                  <rdf:li rdf:resource="https://identifiers.org/hmdb/HMDB00076"/>
                  <rdf:li rdf:resource="https://identifiers.org/kegg.compound/C00429"/>
                  <rdf:li rdf:resource="https://identifiers.org/metanetx.chemical/MNXM506"/>
                  <rdf:li rdf:resource="https://identifiers.org/seed.compound/cpd00337"/>
                </rdf:Bag>
              </bqbiol:is>
            </rdf:Description>
          </rdf:RDF>
        </annotation>
      </species>
      <species metaid="meta_M_5aizc_c" id="M_5aizc_c" name="5-amino-1-(5-phospho-D-ribosyl)imidazole-4-carboxylate" compartment="c" hasOnlySubstanceUnits="false" boundaryCondition="false" constant="false" fbc:charge="-3" fbc:chemicalFormula="C9H11N3O9P">
        <annotation>
          <rdf:RDF xmlns:rdf="http://www.w3.org/1999/02/22-rdf-syntax-ns#" xmlns:dcterms="http://purl.org/dc/terms/" xmlns:vCard="http://www.w3.org/2001/vcard-rdf/3.0#" xmlns:vCard4="http://www.w3.org/2006/vcard/ns#" xmlns:bqbiol="http://biomodels.net/biology-qualifiers/" xmlns:bqmodel="http://biomodels.net/model-qualifiers/">
            <rdf:Description rdf:about="#meta_M_5aizc_c">
              <bqbiol:is>
                <rdf:Bag>
                  <rdf:li rdf:resource="https://identifiers.org/bigg.metabolite/5aizc"/>
                  <rdf:li rdf:resource="https://identifiers.org/biocyc/META:PHOSPHORIBOSYL-CARBOXY-AMINOIMIDAZOLE"/>
                  <rdf:li rdf:resource="https://identifiers.org/chebi/CHEBI:12103"/>
                  <rdf:li rdf:resource="https://identifiers.org/chebi/CHEBI:18968"/>
                  <rdf:li rdf:resource="https://identifiers.org/chebi/CHEBI:28413"/>
                  <rdf:li rdf:resource="https://identifiers.org/chebi/CHEBI:41336"/>
                  <rdf:li rdf:resource="https://identifiers.org/chebi/CHEBI:43272"/>
                  <rdf:li rdf:resource="https://identifiers.org/chebi/CHEBI:575"/>
                  <rdf:li rdf:resource="https://identifiers.org/chebi/CHEBI:58564"/>
                  <rdf:li rdf:resource="https://identifiers.org/chebi/CHEBI:77657"/>
                  <rdf:li rdf:resource="https://identifiers.org/hmdb/HMDB06273"/>
                  <rdf:li rdf:resource="https://identifiers.org/kegg.compound/C04751"/>
                  <rdf:li rdf:resource="https://identifiers.org/metanetx.chemical/MNXM507"/>
                  <rdf:li rdf:resource="https://identifiers.org/seed.compound/cpd02893"/>
                </rdf:Bag>
              </bqbiol:is>
            </rdf:Description>
          </rdf:RDF>
        </annotation>
      </species>
      <species metaid="meta_M_5aop_c" id="M_5aop_c" name="5-Amino-4-oxopentanoate" compartment="c" hasOnlySubstanceUnits="false" boundaryCondition="false" constant="false" fbc:charge="0" fbc:chemicalFormula="C5H9NO3">
        <annotation>
          <rdf:RDF xmlns:rdf="http://www.w3.org/1999/02/22-rdf-syntax-ns#" xmlns:dcterms="http://purl.org/dc/terms/" xmlns:vCard="http://www.w3.org/2001/vcard-rdf/3.0#" xmlns:vCard4="http://www.w3.org/2006/vcard/ns#" xmlns:bqbiol="http://biomodels.net/biology-qualifiers/" xmlns:bqmodel="http://biomodels.net/model-qualifiers/">
            <rdf:Description rdf:about="#meta_M_5aop_c">
              <bqbiol:is>
                <rdf:Bag>
                  <rdf:li rdf:resource="https://identifiers.org/bigg.metabolite/5aop"/>
                  <rdf:li rdf:resource="https://identifiers.org/biocyc/META:5-AMINO-LEVULINATE"/>
                  <rdf:li rdf:resource="https://identifiers.org/chebi/CHEBI:12109"/>
                  <rdf:li rdf:resource="https://identifiers.org/chebi/CHEBI:132970"/>
                  <rdf:li rdf:resource="https://identifiers.org/chebi/CHEBI:17549"/>
                  <rdf:li rdf:resource="https://identifiers.org/chebi/CHEBI:2034"/>
                  <rdf:li rdf:resource="https://identifiers.org/chebi/CHEBI:20547"/>
                  <rdf:li rdf:resource="https://identifiers.org/chebi/CHEBI:356416"/>
                  <rdf:li rdf:resource="https://identifiers.org/hmdb/HMDB01149"/>
                  <rdf:li rdf:resource="https://identifiers.org/kegg.compound/C00430"/>
                  <rdf:li rdf:resource="https://identifiers.org/kegg.drug/D07567"/>
                  <rdf:li rdf:resource="https://identifiers.org/lipidmaps/LMFA01100055"/>
                  <rdf:li rdf:resource="https://identifiers.org/metanetx.chemical/MNXM405"/>
                  <rdf:li rdf:resource="https://identifiers.org/seed.compound/cpd00338"/>
                </rdf:Bag>
              </bqbiol:is>
            </rdf:Description>
          </rdf:RDF>
        </annotation>
      </species>
      <species metaid="meta_M_5aprbu_c" id="M_5aprbu_c" name="5-Amino-6-(5&apos;-phosphoribitylamino)uracil" compartment="c" hasOnlySubstanceUnits="false" boundaryCondition="false" constant="false" fbc:charge="-2" fbc:chemicalFormula="C9H15N4O9P">
        <annotation>
          <rdf:RDF xmlns:rdf="http://www.w3.org/1999/02/22-rdf-syntax-ns#" xmlns:dcterms="http://purl.org/dc/terms/" xmlns:vCard="http://www.w3.org/2001/vcard-rdf/3.0#" xmlns:vCard4="http://www.w3.org/2006/vcard/ns#" xmlns:bqbiol="http://biomodels.net/biology-qualifiers/" xmlns:bqmodel="http://biomodels.net/model-qualifiers/">
            <rdf:Description rdf:about="#meta_M_5aprbu_c">
              <bqbiol:is>
                <rdf:Bag>
                  <rdf:li rdf:resource="https://identifiers.org/bigg.metabolite/5aprbu"/>
                  <rdf:li rdf:resource="https://identifiers.org/biocyc/META:CPD-1086"/>
                  <rdf:li rdf:resource="https://identifiers.org/chebi/CHEBI:12107"/>
                  <rdf:li rdf:resource="https://identifiers.org/chebi/CHEBI:18247"/>
                  <rdf:li rdf:resource="https://identifiers.org/chebi/CHEBI:2031"/>
                  <rdf:li rdf:resource="https://identifiers.org/chebi/CHEBI:58421"/>
                  <rdf:li rdf:resource="https://identifiers.org/hmdb/HMDB03841"/>
                  <rdf:li rdf:resource="https://identifiers.org/kegg.compound/C04454"/>
                  <rdf:li rdf:resource="https://identifiers.org/metanetx.chemical/MNXM1178"/>
                  <rdf:li rdf:resource="https://identifiers.org/seed.compound/cpd02720"/>
                </rdf:Bag>
              </bqbiol:is>
            </rdf:Description>
          </rdf:RDF>
        </annotation>
      </species>
      <species metaid="meta_M_5apru_c" id="M_5apru_c" name="5-Amino-6-(5&apos;-phosphoribosylamino)uracil" compartment="c" hasOnlySubstanceUnits="false" boundaryCondition="false" constant="false" fbc:charge="-2" fbc:chemicalFormula="C9H13N4O9P">
        <annotation>
          <rdf:RDF xmlns:rdf="http://www.w3.org/1999/02/22-rdf-syntax-ns#" xmlns:dcterms="http://purl.org/dc/terms/" xmlns:vCard="http://www.w3.org/2001/vcard-rdf/3.0#" xmlns:vCard4="http://www.w3.org/2006/vcard/ns#" xmlns:bqbiol="http://biomodels.net/biology-qualifiers/" xmlns:bqmodel="http://biomodels.net/model-qualifiers/">
            <rdf:Description rdf:about="#meta_M_5apru_c">
              <bqbiol:is>
                <rdf:Bag>
                  <rdf:li rdf:resource="https://identifiers.org/bigg.metabolite/5apru"/>
                  <rdf:li rdf:resource="https://identifiers.org/biocyc/META:CPD-602"/>
                  <rdf:li rdf:resource="https://identifiers.org/chebi/CHEBI:12108"/>
                  <rdf:li rdf:resource="https://identifiers.org/chebi/CHEBI:18337"/>
                  <rdf:li rdf:resource="https://identifiers.org/chebi/CHEBI:2032"/>
                  <rdf:li rdf:resource="https://identifiers.org/chebi/CHEBI:20546"/>
                  <rdf:li rdf:resource="https://identifiers.org/chebi/CHEBI:58453"/>
                  <rdf:li rdf:resource="https://identifiers.org/chebi/CHEBI:59550"/>
                  <rdf:li rdf:resource="https://identifiers.org/chebi/CHEBI:59551"/>
                  <rdf:li rdf:resource="https://identifiers.org/kegg.compound/C01268"/>
                  <rdf:li rdf:resource="https://identifiers.org/metanetx.chemical/MNXM1532"/>
                  <rdf:li rdf:resource="https://identifiers.org/seed.compound/cpd00931"/>
                </rdf:Bag>
              </bqbiol:is>
            </rdf:Description>
          </rdf:RDF>
        </annotation>
      </species>
      <species metaid="meta_M_5caiz_c" id="M_5caiz_c" name="5-phosphoribosyl-5-carboxyaminoimidazole" compartment="c" hasOnlySubstanceUnits="false" boundaryCondition="false" constant="false" fbc:charge="-3" fbc:chemicalFormula="C9H11N3O9P">
        <annotation>
          <rdf:RDF xmlns:rdf="http://www.w3.org/1999/02/22-rdf-syntax-ns#" xmlns:dcterms="http://purl.org/dc/terms/" xmlns:vCard="http://www.w3.org/2001/vcard-rdf/3.0#" xmlns:vCard4="http://www.w3.org/2006/vcard/ns#" xmlns:bqbiol="http://biomodels.net/biology-qualifiers/" xmlns:bqmodel="http://biomodels.net/model-qualifiers/">
            <rdf:Description rdf:about="#meta_M_5caiz_c">
              <bqbiol:is>
                <rdf:Bag>
                  <rdf:li rdf:resource="https://identifiers.org/bigg.metabolite/5caiz"/>
                  <rdf:li rdf:resource="https://identifiers.org/biocyc/META:CPD0-181"/>
                  <rdf:li rdf:resource="https://identifiers.org/chebi/CHEBI:48000"/>
                  <rdf:li rdf:resource="https://identifiers.org/chebi/CHEBI:58730"/>
                  <rdf:li rdf:resource="https://identifiers.org/hmdb/HMDB12268"/>
                  <rdf:li rdf:resource="https://identifiers.org/kegg.compound/C15667"/>
                  <rdf:li rdf:resource="https://identifiers.org/metanetx.chemical/MNXM1409"/>
                  <rdf:li rdf:resource="https://identifiers.org/seed.compound/cpd11310"/>
                  <rdf:li rdf:resource="https://identifiers.org/seed.compound/cpd25523"/>
                </rdf:Bag>
              </bqbiol:is>
            </rdf:Description>
          </rdf:RDF>
        </annotation>
      </species>
      <species metaid="meta_M_5dglcn_c" id="M_5dglcn_c" name="5-Dehydro-D-gluconate" compartment="c" hasOnlySubstanceUnits="false" boundaryCondition="false" constant="false" fbc:charge="-1" fbc:chemicalFormula="C6H9O7">
        <annotation>
          <rdf:RDF xmlns:rdf="http://www.w3.org/1999/02/22-rdf-syntax-ns#" xmlns:dcterms="http://purl.org/dc/terms/" xmlns:vCard="http://www.w3.org/2001/vcard-rdf/3.0#" xmlns:vCard4="http://www.w3.org/2006/vcard/ns#" xmlns:bqbiol="http://biomodels.net/biology-qualifiers/" xmlns:bqmodel="http://biomodels.net/model-qualifiers/">
            <rdf:Description rdf:about="#meta_M_5dglcn_c">
              <bqbiol:is>
                <rdf:Bag>
                  <rdf:li rdf:resource="https://identifiers.org/bigg.metabolite/5dglcn"/>
                  <rdf:li rdf:resource="https://identifiers.org/biocyc/META:5-DEHYDROGLUCONATE"/>
                  <rdf:li rdf:resource="https://identifiers.org/chebi/CHEBI:12120"/>
                  <rdf:li rdf:resource="https://identifiers.org/chebi/CHEBI:12121"/>
                  <rdf:li rdf:resource="https://identifiers.org/chebi/CHEBI:17426"/>
                  <rdf:li rdf:resource="https://identifiers.org/chebi/CHEBI:2051"/>
                  <rdf:li rdf:resource="https://identifiers.org/chebi/CHEBI:20564"/>
                  <rdf:li rdf:resource="https://identifiers.org/chebi/CHEBI:58143"/>
                  <rdf:li rdf:resource="https://identifiers.org/kegg.compound/C01062"/>
                  <rdf:li rdf:resource="https://identifiers.org/metanetx.chemical/MNXM963"/>
                  <rdf:li rdf:resource="https://identifiers.org/seed.compound/cpd00781"/>
                </rdf:Bag>
              </bqbiol:is>
            </rdf:Description>
          </rdf:RDF>
        </annotation>
      </species>
      <species metaid="meta_M_5dpmev_c" id="M_5dpmev_c" name=" R  5 Diphosphomevalonate C6H10O10P2" compartment="c" hasOnlySubstanceUnits="false" boundaryCondition="false" constant="false" fbc:charge="-4" fbc:chemicalFormula="C6H10O10P2">
        <annotation>
          <rdf:RDF xmlns:rdf="http://www.w3.org/1999/02/22-rdf-syntax-ns#" xmlns:dcterms="http://purl.org/dc/terms/" xmlns:vCard="http://www.w3.org/2001/vcard-rdf/3.0#" xmlns:vCard4="http://www.w3.org/2006/vcard/ns#" xmlns:bqbiol="http://biomodels.net/biology-qualifiers/" xmlns:bqmodel="http://biomodels.net/model-qualifiers/">
            <rdf:Description rdf:about="#meta_M_5dpmev_c">
              <bqbiol:is>
                <rdf:Bag>
                  <rdf:li rdf:resource="https://identifiers.org/bigg.metabolite/5dpmev"/>
                  <rdf:li rdf:resource="https://identifiers.org/biocyc/META:CPD-641"/>
                  <rdf:li rdf:resource="https://identifiers.org/chebi/CHEBI:10989"/>
                  <rdf:li rdf:resource="https://identifiers.org/chebi/CHEBI:15899"/>
                  <rdf:li rdf:resource="https://identifiers.org/chebi/CHEBI:18674"/>
                  <rdf:li rdf:resource="https://identifiers.org/chebi/CHEBI:332"/>
                  <rdf:li rdf:resource="https://identifiers.org/chebi/CHEBI:57557"/>
                  <rdf:li rdf:resource="https://identifiers.org/kegg.compound/C01143"/>
                  <rdf:li rdf:resource="https://identifiers.org/lipidmaps/LMFA01050416"/>
                  <rdf:li rdf:resource="https://identifiers.org/metanetx.chemical/MNXM689"/>
                  <rdf:li rdf:resource="https://identifiers.org/seed.compound/cpd00841"/>
                </rdf:Bag>
              </bqbiol:is>
            </rdf:Description>
          </rdf:RDF>
        </annotation>
      </species>
      <species metaid="meta_M_5drib_c" id="M_5drib_c" name="5&apos;-deoxyribose" compartment="c" hasOnlySubstanceUnits="false" boundaryCondition="false" constant="false" fbc:charge="0" fbc:chemicalFormula="C5H10O4">
        <annotation>
          <rdf:RDF xmlns:rdf="http://www.w3.org/1999/02/22-rdf-syntax-ns#" xmlns:dcterms="http://purl.org/dc/terms/" xmlns:vCard="http://www.w3.org/2001/vcard-rdf/3.0#" xmlns:vCard4="http://www.w3.org/2006/vcard/ns#" xmlns:bqbiol="http://biomodels.net/biology-qualifiers/" xmlns:bqmodel="http://biomodels.net/model-qualifiers/">
            <rdf:Description rdf:about="#meta_M_5drib_c">
              <bqbiol:is>
                <rdf:Bag>
                  <rdf:li rdf:resource="https://identifiers.org/bigg.metabolite/5drib"/>
                  <rdf:li rdf:resource="https://identifiers.org/biocyc/META:CPD0-2167"/>
                  <rdf:li rdf:resource="https://identifiers.org/chebi/CHEBI:62012"/>
                  <rdf:li rdf:resource="https://identifiers.org/metanetx.chemical/MNXM4391"/>
                  <rdf:li rdf:resource="https://identifiers.org/seed.compound/cpd15380"/>
                  <rdf:li rdf:resource="https://identifiers.org/seed.compound/cpd17002"/>
                </rdf:Bag>
              </bqbiol:is>
            </rdf:Description>
          </rdf:RDF>
        </annotation>
      </species>
      <species metaid="meta_M_5fthf_c" id="M_5fthf_c" name="5-Formyltetrahydrofolate" compartment="c" hasOnlySubstanceUnits="false" boundaryCondition="false" constant="false" fbc:charge="-2" fbc:chemicalFormula="C20H21N7O7">
        <annotation>
          <rdf:RDF xmlns:rdf="http://www.w3.org/1999/02/22-rdf-syntax-ns#" xmlns:dcterms="http://purl.org/dc/terms/" xmlns:vCard="http://www.w3.org/2001/vcard-rdf/3.0#" xmlns:vCard4="http://www.w3.org/2006/vcard/ns#" xmlns:bqbiol="http://biomodels.net/biology-qualifiers/" xmlns:bqmodel="http://biomodels.net/model-qualifiers/">
            <rdf:Description rdf:about="#meta_M_5fthf_c">
              <bqbiol:is>
                <rdf:Bag>
                  <rdf:li rdf:resource="https://identifiers.org/bigg.metabolite/5fthf"/>
                  <rdf:li rdf:resource="https://identifiers.org/biocyc/META:5-FORMYL-THF"/>
                  <rdf:li rdf:resource="https://identifiers.org/chebi/CHEBI:12127"/>
                  <rdf:li rdf:resource="https://identifiers.org/chebi/CHEBI:15640"/>
                  <rdf:li rdf:resource="https://identifiers.org/chebi/CHEBI:18607"/>
                  <rdf:li rdf:resource="https://identifiers.org/chebi/CHEBI:2057"/>
                  <rdf:li rdf:resource="https://identifiers.org/chebi/CHEBI:57457"/>
                  <rdf:li rdf:resource="https://identifiers.org/chebi/CHEBI:63606"/>
                  <rdf:li rdf:resource="https://identifiers.org/chebi/CHEBI:65340"/>
                  <rdf:li rdf:resource="https://identifiers.org/hmdb/HMDB01562"/>
                  <rdf:li rdf:resource="https://identifiers.org/hmdb/HMDB06206"/>
                  <rdf:li rdf:resource="https://identifiers.org/hmdb/HMDB62757"/>
                  <rdf:li rdf:resource="https://identifiers.org/kegg.compound/C03479"/>
                  <rdf:li rdf:resource="https://identifiers.org/kegg.drug/D07986"/>
                  <rdf:li rdf:resource="https://identifiers.org/metanetx.chemical/MNXM1392"/>
                  <rdf:li rdf:resource="https://identifiers.org/seed.compound/cpd02197"/>
                </rdf:Bag>
              </bqbiol:is>
            </rdf:Description>
          </rdf:RDF>
        </annotation>
      </species>
      <species metaid="meta_M_5mta_c" id="M_5mta_c" name="5-Methylthioadenosine" compartment="c" hasOnlySubstanceUnits="false" boundaryCondition="false" constant="false" fbc:charge="0" fbc:chemicalFormula="C11H15N5O3S">
        <annotation>
          <rdf:RDF xmlns:rdf="http://www.w3.org/1999/02/22-rdf-syntax-ns#" xmlns:dcterms="http://purl.org/dc/terms/" xmlns:vCard="http://www.w3.org/2001/vcard-rdf/3.0#" xmlns:vCard4="http://www.w3.org/2006/vcard/ns#" xmlns:bqbiol="http://biomodels.net/biology-qualifiers/" xmlns:bqmodel="http://biomodels.net/model-qualifiers/">
            <rdf:Description rdf:about="#meta_M_5mta_c">
              <bqbiol:is>
                <rdf:Bag>
                  <rdf:li rdf:resource="https://identifiers.org/bigg.metabolite/5mta"/>
                  <rdf:li rdf:resource="https://identifiers.org/biocyc/META:5-METHYLTHIOADENOSINE"/>
                  <rdf:li rdf:resource="https://identifiers.org/chebi/CHEBI:12055"/>
                  <rdf:li rdf:resource="https://identifiers.org/chebi/CHEBI:12064"/>
                  <rdf:li rdf:resource="https://identifiers.org/chebi/CHEBI:12771"/>
                  <rdf:li rdf:resource="https://identifiers.org/chebi/CHEBI:14605"/>
                  <rdf:li rdf:resource="https://identifiers.org/chebi/CHEBI:17509"/>
                  <rdf:li rdf:resource="https://identifiers.org/chebi/CHEBI:18175"/>
                  <rdf:li rdf:resource="https://identifiers.org/chebi/CHEBI:1966"/>
                  <rdf:li rdf:resource="https://identifiers.org/chebi/CHEBI:1986"/>
                  <rdf:li rdf:resource="https://identifiers.org/chebi/CHEBI:20491"/>
                  <rdf:li rdf:resource="https://identifiers.org/chebi/CHEBI:20494"/>
                  <rdf:li rdf:resource="https://identifiers.org/chebi/CHEBI:44181"/>
                  <rdf:li rdf:resource="https://identifiers.org/hmdb/HMDB01173"/>
                  <rdf:li rdf:resource="https://identifiers.org/kegg.compound/C00170"/>
                  <rdf:li rdf:resource="https://identifiers.org/metanetx.chemical/MNXM150"/>
                  <rdf:li rdf:resource="https://identifiers.org/seed.compound/cpd00147"/>
                </rdf:Bag>
              </bqbiol:is>
            </rdf:Description>
          </rdf:RDF>
        </annotation>
      </species>
      <species metaid="meta_M_5mtr_c" id="M_5mtr_c" name="5-Methylthio-D-ribose" compartment="c" hasOnlySubstanceUnits="false" boundaryCondition="false" constant="false" fbc:charge="0" fbc:chemicalFormula="C6H12O4S">
        <annotation>
          <rdf:RDF xmlns:rdf="http://www.w3.org/1999/02/22-rdf-syntax-ns#" xmlns:dcterms="http://purl.org/dc/terms/" xmlns:vCard="http://www.w3.org/2001/vcard-rdf/3.0#" xmlns:vCard4="http://www.w3.org/2006/vcard/ns#" xmlns:bqbiol="http://biomodels.net/biology-qualifiers/" xmlns:bqmodel="http://biomodels.net/model-qualifiers/">
            <rdf:Description rdf:about="#meta_M_5mtr_c">
              <bqbiol:is>
                <rdf:Bag>
                  <rdf:li rdf:resource="https://identifiers.org/bigg.metabolite/5mtr"/>
                  <rdf:li rdf:resource="https://identifiers.org/biocyc/META:CPD-560"/>
                  <rdf:li rdf:resource="https://identifiers.org/chebi/CHEBI:12148"/>
                  <rdf:li rdf:resource="https://identifiers.org/chebi/CHEBI:16895"/>
                  <rdf:li rdf:resource="https://identifiers.org/chebi/CHEBI:2101"/>
                  <rdf:li rdf:resource="https://identifiers.org/chebi/CHEBI:22007"/>
                  <rdf:li rdf:resource="https://identifiers.org/chebi/CHEBI:57941"/>
                  <rdf:li rdf:resource="https://identifiers.org/chebi/CHEBI:78440"/>
                  <rdf:li rdf:resource="https://identifiers.org/kegg.compound/C03089"/>
                  <rdf:li rdf:resource="https://identifiers.org/metanetx.chemical/MNXM1592"/>
                  <rdf:li rdf:resource="https://identifiers.org/seed.compound/cpd01981"/>
                </rdf:Bag>
              </bqbiol:is>
            </rdf:Description>
          </rdf:RDF>
        </annotation>
      </species>
      <species metaid="meta_M_5odhf2a_c" id="M_5odhf2a_c" name="5-Oxo-4,5-dihydrofuran-2-acetate" compartment="c" hasOnlySubstanceUnits="false" boundaryCondition="false" constant="false" fbc:charge="-1" fbc:chemicalFormula="C6H5O4">
        <annotation>
          <rdf:RDF xmlns:rdf="http://www.w3.org/1999/02/22-rdf-syntax-ns#" xmlns:dcterms="http://purl.org/dc/terms/" xmlns:vCard="http://www.w3.org/2001/vcard-rdf/3.0#" xmlns:vCard4="http://www.w3.org/2006/vcard/ns#" xmlns:bqbiol="http://biomodels.net/biology-qualifiers/" xmlns:bqmodel="http://biomodels.net/model-qualifiers/">
            <rdf:Description rdf:about="#meta_M_5odhf2a_c">
              <bqbiol:is>
                <rdf:Bag>
                  <rdf:li rdf:resource="https://identifiers.org/bigg.metabolite/5odhf2a"/>
                  <rdf:li rdf:resource="https://identifiers.org/biocyc/META:3-OXOADIPATE-ENOL-LACTONE"/>
                  <rdf:li rdf:resource="https://identifiers.org/chebi/CHEBI:11871"/>
                  <rdf:li rdf:resource="https://identifiers.org/chebi/CHEBI:11923"/>
                  <rdf:li rdf:resource="https://identifiers.org/chebi/CHEBI:1239"/>
                  <rdf:li rdf:resource="https://identifiers.org/chebi/CHEBI:18267"/>
                  <rdf:li rdf:resource="https://identifiers.org/chebi/CHEBI:20269"/>
                  <rdf:li rdf:resource="https://identifiers.org/chebi/CHEBI:58425"/>
                  <rdf:li rdf:resource="https://identifiers.org/kegg.compound/C03586"/>
                  <rdf:li rdf:resource="https://identifiers.org/metanetx.chemical/MNXM829"/>
                  <rdf:li rdf:resource="https://identifiers.org/seed.compound/cpd02255"/>
                </rdf:Bag>
              </bqbiol:is>
            </rdf:Description>
          </rdf:RDF>
        </annotation>
      </species>
      <species metaid="meta_M_5pmev_c" id="M_5pmev_c" name=" R  5 Phosphomevalonate C6H10O7P" compartment="c" hasOnlySubstanceUnits="false" boundaryCondition="false" constant="false" fbc:charge="-3" fbc:chemicalFormula="C6H10O7P">
        <annotation>
          <rdf:RDF xmlns:rdf="http://www.w3.org/1999/02/22-rdf-syntax-ns#" xmlns:dcterms="http://purl.org/dc/terms/" xmlns:vCard="http://www.w3.org/2001/vcard-rdf/3.0#" xmlns:vCard4="http://www.w3.org/2006/vcard/ns#" xmlns:bqbiol="http://biomodels.net/biology-qualifiers/" xmlns:bqmodel="http://biomodels.net/model-qualifiers/">
            <rdf:Description rdf:about="#meta_M_5pmev_c">
              <bqbiol:is>
                <rdf:Bag>
                  <rdf:li rdf:resource="https://identifiers.org/bigg.metabolite/5pmev"/>
                  <rdf:li rdf:resource="https://identifiers.org/biocyc/META:CPD-499"/>
                  <rdf:li rdf:resource="https://identifiers.org/chebi/CHEBI:10990"/>
                  <rdf:li rdf:resource="https://identifiers.org/chebi/CHEBI:10991"/>
                  <rdf:li rdf:resource="https://identifiers.org/chebi/CHEBI:17436"/>
                  <rdf:li rdf:resource="https://identifiers.org/chebi/CHEBI:18675"/>
                  <rdf:li rdf:resource="https://identifiers.org/chebi/CHEBI:333"/>
                  <rdf:li rdf:resource="https://identifiers.org/chebi/CHEBI:58146"/>
                  <rdf:li rdf:resource="https://identifiers.org/kegg.compound/C01107"/>
                  <rdf:li rdf:resource="https://identifiers.org/lipidmaps/LMFA01050415"/>
                  <rdf:li rdf:resource="https://identifiers.org/metanetx.chemical/MNXM567"/>
                  <rdf:li rdf:resource="https://identifiers.org/seed.compound/cpd00812"/>
                </rdf:Bag>
              </bqbiol:is>
            </rdf:Description>
          </rdf:RDF>
        </annotation>
      </species>
      <species metaid="meta_M_5prdmbz_c" id="M_5prdmbz_c" name="N1-(5-Phospho-alpha-D-ribosyl)-5,6-dimethylbenzimidazole" compartment="c" hasOnlySubstanceUnits="false" boundaryCondition="false" constant="false" fbc:charge="-2" fbc:chemicalFormula="C14H17N2O7P">
        <annotation>
          <rdf:RDF xmlns:rdf="http://www.w3.org/1999/02/22-rdf-syntax-ns#" xmlns:dcterms="http://purl.org/dc/terms/" xmlns:vCard="http://www.w3.org/2001/vcard-rdf/3.0#" xmlns:vCard4="http://www.w3.org/2006/vcard/ns#" xmlns:bqbiol="http://biomodels.net/biology-qualifiers/" xmlns:bqmodel="http://biomodels.net/model-qualifiers/">
            <rdf:Description rdf:about="#meta_M_5prdmbz_c">
              <bqbiol:is>
                <rdf:Bag>
                  <rdf:li rdf:resource="https://identifiers.org/bigg.metabolite/5prdmbz"/>
                  <rdf:li rdf:resource="https://identifiers.org/biocyc/META:ALPHA-RIBAZOLE-5-P"/>
                  <rdf:li rdf:resource="https://identifiers.org/chebi/CHEBI:12622"/>
                  <rdf:li rdf:resource="https://identifiers.org/chebi/CHEBI:16837"/>
                  <rdf:li rdf:resource="https://identifiers.org/chebi/CHEBI:21797"/>
                  <rdf:li rdf:resource="https://identifiers.org/chebi/CHEBI:30599"/>
                  <rdf:li rdf:resource="https://identifiers.org/chebi/CHEBI:45218"/>
                  <rdf:li rdf:resource="https://identifiers.org/chebi/CHEBI:45255"/>
                  <rdf:li rdf:resource="https://identifiers.org/chebi/CHEBI:45256"/>
                  <rdf:li rdf:resource="https://identifiers.org/chebi/CHEBI:57918"/>
                  <rdf:li rdf:resource="https://identifiers.org/chebi/CHEBI:7355"/>
                  <rdf:li rdf:resource="https://identifiers.org/kegg.compound/C04778"/>
                  <rdf:li rdf:resource="https://identifiers.org/metanetx.chemical/MNXM1224"/>
                  <rdf:li rdf:resource="https://identifiers.org/seed.compound/cpd02904"/>
                </rdf:Bag>
              </bqbiol:is>
            </rdf:Description>
          </rdf:RDF>
        </annotation>
      </species>
      <species metaid="meta_M_6hmhpt_c" id="M_6hmhpt_c" name="6-hydroxymethyl dihydropterin" compartment="c" hasOnlySubstanceUnits="false" boundaryCondition="false" constant="false" fbc:charge="0" fbc:chemicalFormula="C7H9N5O2">
        <annotation>
          <rdf:RDF xmlns:rdf="http://www.w3.org/1999/02/22-rdf-syntax-ns#" xmlns:dcterms="http://purl.org/dc/terms/" xmlns:vCard="http://www.w3.org/2001/vcard-rdf/3.0#" xmlns:vCard4="http://www.w3.org/2006/vcard/ns#" xmlns:bqbiol="http://biomodels.net/biology-qualifiers/" xmlns:bqmodel="http://biomodels.net/model-qualifiers/">
            <rdf:Description rdf:about="#meta_M_6hmhpt_c">
              <bqbiol:is>
                <rdf:Bag>
                  <rdf:li rdf:resource="https://identifiers.org/bigg.metabolite/6hmhpt"/>
                  <rdf:li rdf:resource="https://identifiers.org/biocyc/META:AMINO-OH-HYDROXYMETHYL-DIHYDROPTERIDINE"/>
                  <rdf:li rdf:resource="https://identifiers.org/chebi/CHEBI:1003"/>
                  <rdf:li rdf:resource="https://identifiers.org/chebi/CHEBI:11511"/>
                  <rdf:li rdf:resource="https://identifiers.org/chebi/CHEBI:17083"/>
                  <rdf:li rdf:resource="https://identifiers.org/chebi/CHEBI:19456"/>
                  <rdf:li rdf:resource="https://identifiers.org/chebi/CHEBI:44841"/>
                  <rdf:li rdf:resource="https://identifiers.org/kegg.compound/C01300"/>
                  <rdf:li rdf:resource="https://identifiers.org/metanetx.chemical/MNXM937"/>
                  <rdf:li rdf:resource="https://identifiers.org/seed.compound/cpd00954"/>
                  <rdf:li rdf:resource="https://identifiers.org/seed.compound/cpd29670"/>
                </rdf:Bag>
              </bqbiol:is>
            </rdf:Description>
          </rdf:RDF>
        </annotation>
      </species>
      <species metaid="meta_M_6hmhptpp_c" id="M_6hmhptpp_c" name="6-hydroxymethyl-dihydropterin pyrophosphate" compartment="c" hasOnlySubstanceUnits="false" boundaryCondition="false" constant="false" fbc:charge="-3" fbc:chemicalFormula="C7H8N5O8P2">
        <annotation>
          <rdf:RDF xmlns:rdf="http://www.w3.org/1999/02/22-rdf-syntax-ns#" xmlns:dcterms="http://purl.org/dc/terms/" xmlns:vCard="http://www.w3.org/2001/vcard-rdf/3.0#" xmlns:vCard4="http://www.w3.org/2006/vcard/ns#" xmlns:bqbiol="http://biomodels.net/biology-qualifiers/" xmlns:bqmodel="http://biomodels.net/model-qualifiers/">
            <rdf:Description rdf:about="#meta_M_6hmhptpp_c">
              <bqbiol:is>
                <rdf:Bag>
                  <rdf:li rdf:resource="https://identifiers.org/bigg.metabolite/6hmhptpp"/>
                  <rdf:li rdf:resource="https://identifiers.org/biocyc/META:DIHYDROPTERIN-CH2OH-PP"/>
                  <rdf:li rdf:resource="https://identifiers.org/chebi/CHEBI:1011"/>
                  <rdf:li rdf:resource="https://identifiers.org/chebi/CHEBI:11512"/>
                  <rdf:li rdf:resource="https://identifiers.org/chebi/CHEBI:11517"/>
                  <rdf:li rdf:resource="https://identifiers.org/chebi/CHEBI:15998"/>
                  <rdf:li rdf:resource="https://identifiers.org/chebi/CHEBI:19465"/>
                  <rdf:li rdf:resource="https://identifiers.org/chebi/CHEBI:57602"/>
                  <rdf:li rdf:resource="https://identifiers.org/chebi/CHEBI:72950"/>
                  <rdf:li rdf:resource="https://identifiers.org/chebi/CHEBI:73083"/>
                  <rdf:li rdf:resource="https://identifiers.org/kegg.compound/C04807"/>
                  <rdf:li rdf:resource="https://identifiers.org/metanetx.chemical/MNXM1160"/>
                  <rdf:li rdf:resource="https://identifiers.org/seed.compound/cpd02920"/>
                </rdf:Bag>
              </bqbiol:is>
            </rdf:Description>
          </rdf:RDF>
        </annotation>
      </species>
      <species metaid="meta_M_6pgc_c" id="M_6pgc_c" name="6-Phospho-D-gluconate" compartment="c" hasOnlySubstanceUnits="false" boundaryCondition="false" constant="false" fbc:charge="-3" fbc:chemicalFormula="C6H10O10P">
        <annotation>
          <rdf:RDF xmlns:rdf="http://www.w3.org/1999/02/22-rdf-syntax-ns#" xmlns:dcterms="http://purl.org/dc/terms/" xmlns:vCard="http://www.w3.org/2001/vcard-rdf/3.0#" xmlns:vCard4="http://www.w3.org/2006/vcard/ns#" xmlns:bqbiol="http://biomodels.net/biology-qualifiers/" xmlns:bqmodel="http://biomodels.net/model-qualifiers/">
            <rdf:Description rdf:about="#meta_M_6pgc_c">
              <bqbiol:is>
                <rdf:Bag>
                  <rdf:li rdf:resource="https://identifiers.org/bigg.metabolite/6pgc"/>
                  <rdf:li rdf:resource="https://identifiers.org/biocyc/META:CPD-2961"/>
                  <rdf:li rdf:resource="https://identifiers.org/chebi/CHEBI:12232"/>
                  <rdf:li rdf:resource="https://identifiers.org/chebi/CHEBI:16863"/>
                  <rdf:li rdf:resource="https://identifiers.org/chebi/CHEBI:2231"/>
                  <rdf:li rdf:resource="https://identifiers.org/chebi/CHEBI:33851"/>
                  <rdf:li rdf:resource="https://identifiers.org/chebi/CHEBI:40282"/>
                  <rdf:li rdf:resource="https://identifiers.org/chebi/CHEBI:48928"/>
                  <rdf:li rdf:resource="https://identifiers.org/chebi/CHEBI:58759"/>
                  <rdf:li rdf:resource="https://identifiers.org/hmdb/HMDB01316"/>
                  <rdf:li rdf:resource="https://identifiers.org/hmdb/HMDB62800"/>
                  <rdf:li rdf:resource="https://identifiers.org/kegg.compound/C00345"/>
                  <rdf:li rdf:resource="https://identifiers.org/metanetx.chemical/MNXM325"/>
                  <rdf:li rdf:resource="https://identifiers.org/seed.compound/cpd00284"/>
                </rdf:Bag>
              </bqbiol:is>
            </rdf:Description>
          </rdf:RDF>
        </annotation>
      </species>
      <species metaid="meta_M_6pgg_c" id="M_6pgg_c" name="6-Phospho-beta-D-glucosyl-(1,4)-D-glucose" compartment="c" hasOnlySubstanceUnits="false" boundaryCondition="false" constant="false" fbc:charge="-2" fbc:chemicalFormula="C12H21O14P">
        <annotation>
          <rdf:RDF xmlns:rdf="http://www.w3.org/1999/02/22-rdf-syntax-ns#" xmlns:dcterms="http://purl.org/dc/terms/" xmlns:vCard="http://www.w3.org/2001/vcard-rdf/3.0#" xmlns:vCard4="http://www.w3.org/2006/vcard/ns#" xmlns:bqbiol="http://biomodels.net/biology-qualifiers/" xmlns:bqmodel="http://biomodels.net/model-qualifiers/">
            <rdf:Description rdf:about="#meta_M_6pgg_c">
              <bqbiol:is>
                <rdf:Bag>
                  <rdf:li rdf:resource="https://identifiers.org/bigg.metabolite/6pgg"/>
                  <rdf:li rdf:resource="https://identifiers.org/metanetx.chemical/MNXM147389"/>
                </rdf:Bag>
              </bqbiol:is>
            </rdf:Description>
          </rdf:RDF>
        </annotation>
      </species>
      <species metaid="meta_M_6pgl_c" id="M_6pgl_c" name="6-phospho-D-glucono-1,5-lactone" compartment="c" hasOnlySubstanceUnits="false" boundaryCondition="false" constant="false" fbc:charge="-2" fbc:chemicalFormula="C6H9O9P">
        <annotation>
          <rdf:RDF xmlns:rdf="http://www.w3.org/1999/02/22-rdf-syntax-ns#" xmlns:dcterms="http://purl.org/dc/terms/" xmlns:vCard="http://www.w3.org/2001/vcard-rdf/3.0#" xmlns:vCard4="http://www.w3.org/2006/vcard/ns#" xmlns:bqbiol="http://biomodels.net/biology-qualifiers/" xmlns:bqmodel="http://biomodels.net/model-qualifiers/">
            <rdf:Description rdf:about="#meta_M_6pgl_c">
              <bqbiol:is>
                <rdf:Bag>
                  <rdf:li rdf:resource="https://identifiers.org/bigg.metabolite/6pgl"/>
                  <rdf:li rdf:resource="https://identifiers.org/biocyc/META:D-6-P-GLUCONO-DELTA-LACTONE"/>
                  <rdf:li rdf:resource="https://identifiers.org/chebi/CHEBI:12233"/>
                  <rdf:li rdf:resource="https://identifiers.org/chebi/CHEBI:12958"/>
                  <rdf:li rdf:resource="https://identifiers.org/chebi/CHEBI:16938"/>
                  <rdf:li rdf:resource="https://identifiers.org/chebi/CHEBI:20989"/>
                  <rdf:li rdf:resource="https://identifiers.org/chebi/CHEBI:4160"/>
                  <rdf:li rdf:resource="https://identifiers.org/chebi/CHEBI:57955"/>
                  <rdf:li rdf:resource="https://identifiers.org/hmdb/HMDB62628"/>
                  <rdf:li rdf:resource="https://identifiers.org/kegg.compound/C01236"/>
                  <rdf:li rdf:resource="https://identifiers.org/metanetx.chemical/MNXM429"/>
                  <rdf:li rdf:resource="https://identifiers.org/seed.compound/cpd00911"/>
                </rdf:Bag>
              </bqbiol:is>
            </rdf:Description>
          </rdf:RDF>
        </annotation>
      </species>
      <species metaid="meta_M_ACP_c" id="M_ACP_c" name="Acyl carrier protein" compartment="c" hasOnlySubstanceUnits="false" boundaryCondition="false" constant="false" fbc:charge="0" fbc:chemicalFormula="X">
        <annotation>
          <rdf:RDF xmlns:rdf="http://www.w3.org/1999/02/22-rdf-syntax-ns#" xmlns:dcterms="http://purl.org/dc/terms/" xmlns:vCard="http://www.w3.org/2001/vcard-rdf/3.0#" xmlns:vCard4="http://www.w3.org/2006/vcard/ns#" xmlns:bqbiol="http://biomodels.net/biology-qualifiers/" xmlns:bqmodel="http://biomodels.net/model-qualifiers/">
            <rdf:Description rdf:about="#meta_M_ACP_c">
              <bqbiol:is>
                <rdf:Bag>
                  <rdf:li rdf:resource="https://identifiers.org/bigg.metabolite/ACP"/>
                  <rdf:li rdf:resource="https://identifiers.org/biocyc/META:ACP"/>
                  <rdf:li rdf:resource="https://identifiers.org/chebi/CHEBI:14405"/>
                  <rdf:li rdf:resource="https://identifiers.org/chebi/CHEBI:18359"/>
                  <rdf:li rdf:resource="https://identifiers.org/chebi/CHEBI:2458"/>
                  <rdf:li rdf:resource="https://identifiers.org/kegg.compound/C00229"/>
                  <rdf:li rdf:resource="https://identifiers.org/metanetx.chemical/MNXM925"/>
                  <rdf:li rdf:resource="https://identifiers.org/seed.compound/cpd11493"/>
                </rdf:Bag>
              </bqbiol:is>
            </rdf:Description>
          </rdf:RDF>
        </annotation>
      </species>
      <species id="M_CPS_LRE2_c" name="capsular_polysaccharide_linkage_unit__LRE_specific" compartment="default" hasOnlySubstanceUnits="false" boundaryCondition="false" constant="false" fbc:charge="0" fbc:chemicalFormula="X"/>
      <species id="M_CPS_LRE_c" name="capsular_polysaccharide_linkage_unit__LRE_specific" compartment="default" hasOnlySubstanceUnits="false" boundaryCondition="false" constant="false" fbc:charge="0" fbc:chemicalFormula="X"/>
      <species metaid="meta_M_DNA_LRE_c" id="M_DNA_LRE_c" name="DNA composition  lactis specific " compartment="c" hasOnlySubstanceUnits="false" boundaryCondition="false" constant="false" fbc:charge="-100" fbc:chemicalFormula="C982H1132N368O600P100">
        <annotation>
          <rdf:RDF xmlns:rdf="http://www.w3.org/1999/02/22-rdf-syntax-ns#" xmlns:dcterms="http://purl.org/dc/terms/" xmlns:vCard="http://www.w3.org/2001/vcard-rdf/3.0#" xmlns:vCard4="http://www.w3.org/2006/vcard/ns#" xmlns:bqbiol="http://biomodels.net/biology-qualifiers/" xmlns:bqmodel="http://biomodels.net/model-qualifiers/">
            <rdf:Description rdf:about="#meta_M_DNA_LRE_c">
              <bqbiol:is>
                <rdf:Bag>
                  <rdf:li rdf:resource="https://identifiers.org/bigg.metabolite/DNA_LLA"/>
                </rdf:Bag>
              </bqbiol:is>
            </rdf:Description>
          </rdf:RDF>
        </annotation>
      </species>
      <species metaid="meta_M_LTAAlaGal_LRE_c" id="M_LTAAlaGal_LRE_c" name="Lipoteichoic acid  n16  with 0 38 ala and 062 gal " compartment="c" hasOnlySubstanceUnits="false" boundaryCondition="false" constant="false" fbc:charge="0" fbc:chemicalFormula="C17400H31998N600O15000P1600">
        <annotation>
          <rdf:RDF xmlns:rdf="http://www.w3.org/1999/02/22-rdf-syntax-ns#" xmlns:dcterms="http://purl.org/dc/terms/" xmlns:vCard="http://www.w3.org/2001/vcard-rdf/3.0#" xmlns:vCard4="http://www.w3.org/2006/vcard/ns#" xmlns:bqbiol="http://biomodels.net/biology-qualifiers/" xmlns:bqmodel="http://biomodels.net/model-qualifiers/">
            <rdf:Description rdf:about="#meta_M_LTAAlaGal_LRE_c">
              <bqbiol:is>
                <rdf:Bag>
                  <rdf:li rdf:resource="https://identifiers.org/bigg.metabolite/LTAAlaGal_LLA"/>
                </rdf:Bag>
              </bqbiol:is>
            </rdf:Description>
          </rdf:RDF>
        </annotation>
      </species>
      <species metaid="meta_M_LTA_LRE_c" id="M_LTA_LRE_c" name="Lipoteichoic acid  n16  Lactis specific " compartment="c" hasOnlySubstanceUnits="false" boundaryCondition="false" constant="false" fbc:charge="0" fbc:chemicalFormula="C9720H18598O9500P1600">
        <annotation>
          <rdf:RDF xmlns:rdf="http://www.w3.org/1999/02/22-rdf-syntax-ns#" xmlns:dcterms="http://purl.org/dc/terms/" xmlns:vCard="http://www.w3.org/2001/vcard-rdf/3.0#" xmlns:vCard4="http://www.w3.org/2006/vcard/ns#" xmlns:bqbiol="http://biomodels.net/biology-qualifiers/" xmlns:bqmodel="http://biomodels.net/model-qualifiers/">
            <rdf:Description rdf:about="#meta_M_LTA_LRE_c">
              <bqbiol:is>
                <rdf:Bag>
                  <rdf:li rdf:resource="https://identifiers.org/bigg.metabolite/LTA_LLA"/>
                </rdf:Bag>
              </bqbiol:is>
            </rdf:Description>
          </rdf:RDF>
        </annotation>
      </species>
      <species metaid="meta_M_LTAala_LRE_c" id="M_LTAala_LRE_c" name="Lipoteichoic acid  n16  with 038 ala substitutions " compartment="c" hasOnlySubstanceUnits="false" boundaryCondition="false" constant="false" fbc:charge="0" fbc:chemicalFormula="C11520H22198N600O10100P1600">
        <annotation>
          <rdf:RDF xmlns:rdf="http://www.w3.org/1999/02/22-rdf-syntax-ns#" xmlns:dcterms="http://purl.org/dc/terms/" xmlns:vCard="http://www.w3.org/2001/vcard-rdf/3.0#" xmlns:vCard4="http://www.w3.org/2006/vcard/ns#" xmlns:bqbiol="http://biomodels.net/biology-qualifiers/" xmlns:bqmodel="http://biomodels.net/model-qualifiers/">
            <rdf:Description rdf:about="#meta_M_LTAala_LRE_c">
              <bqbiol:is>
                <rdf:Bag>
                  <rdf:li rdf:resource="https://identifiers.org/bigg.metabolite/LTAala_LLA"/>
                </rdf:Bag>
              </bqbiol:is>
            </rdf:Description>
          </rdf:RDF>
        </annotation>
      </species>
      <species id="M_LTAglc_LRE_c" name="Lipoteichoic_acid__n25_with_glucose_residues__LRE_specific_" compartment="default" hasOnlySubstanceUnits="false" boundaryCondition="false" constant="false" fbc:charge="0" fbc:chemicalFormula="X"/>
      <species metaid="meta_M_Lglyald_c" id="M_Lglyald_c" name="L-Glyceraldehyde" compartment="c" hasOnlySubstanceUnits="false" boundaryCondition="false" constant="false" fbc:charge="0" fbc:chemicalFormula="C3H6O3">
        <annotation>
          <rdf:RDF xmlns:rdf="http://www.w3.org/1999/02/22-rdf-syntax-ns#" xmlns:dcterms="http://purl.org/dc/terms/" xmlns:vCard="http://www.w3.org/2001/vcard-rdf/3.0#" xmlns:vCard4="http://www.w3.org/2006/vcard/ns#" xmlns:bqbiol="http://biomodels.net/biology-qualifiers/" xmlns:bqmodel="http://biomodels.net/model-qualifiers/">
            <rdf:Description rdf:about="#meta_M_Lglyald_c">
              <bqbiol:is>
                <rdf:Bag>
                  <rdf:li rdf:resource="https://identifiers.org/bigg.metabolite/Lglyald"/>
                  <rdf:li rdf:resource="https://identifiers.org/biocyc/META:L-GLYCERALDEHYDE"/>
                  <rdf:li rdf:resource="https://identifiers.org/chebi/CHEBI:21316"/>
                  <rdf:li rdf:resource="https://identifiers.org/chebi/CHEBI:27975"/>
                  <rdf:li rdf:resource="https://identifiers.org/chebi/CHEBI:6233"/>
                  <rdf:li rdf:resource="https://identifiers.org/kegg.compound/C02426"/>
                  <rdf:li rdf:resource="https://identifiers.org/metanetx.chemical/MNXM7478"/>
                  <rdf:li rdf:resource="https://identifiers.org/seed.compound/cpd01605"/>
                </rdf:Bag>
              </bqbiol:is>
            </rdf:Description>
          </rdf:RDF>
        </annotation>
      </species>
      <species id="M_MCOOH_c" name="MPT_synthase_small_subunit_MoaD" compartment="default" hasOnlySubstanceUnits="false" boundaryCondition="false" constant="false" fbc:charge="0" fbc:chemicalFormula="MCO2"/>
      <species id="M_MCOSH_c" name="MPT_synthase_sulfurylated_small_subunit__MoaD_SH_" compartment="default" hasOnlySubstanceUnits="false" boundaryCondition="false" constant="false" fbc:charge="0" fbc:chemicalFormula="MCHOS"/>
      <species metaid="meta_M_PG_c" id="M_PG_c" name="Peptidoglycan" compartment="c" hasOnlySubstanceUnits="false" boundaryCondition="false" constant="false" fbc:charge="0" fbc:chemicalFormula="C39H64N8O19">
        <annotation>
          <rdf:RDF xmlns:rdf="http://www.w3.org/1999/02/22-rdf-syntax-ns#" xmlns:dcterms="http://purl.org/dc/terms/" xmlns:vCard="http://www.w3.org/2001/vcard-rdf/3.0#" xmlns:vCard4="http://www.w3.org/2006/vcard/ns#" xmlns:bqbiol="http://biomodels.net/biology-qualifiers/" xmlns:bqmodel="http://biomodels.net/model-qualifiers/">
            <rdf:Description rdf:about="#meta_M_PG_c">
              <bqbiol:is>
                <rdf:Bag>
                  <rdf:li rdf:resource="https://identifiers.org/bigg.metabolite/PG"/>
                </rdf:Bag>
              </bqbiol:is>
            </rdf:Description>
          </rdf:RDF>
        </annotation>
      </species>
      <species id="M_PGlac2_c" name="peptidoglycan_with_D_lac_as_C_terminal_residue_to_form_pentadepsipeptide" compartment="default" hasOnlySubstanceUnits="false" boundaryCondition="false" constant="false" fbc:charge="0" fbc:chemicalFormula="X"/>
      <species metaid="meta_M_PROT_LRE_c" id="M_PROT_LRE_c" name="Protein for biomass  Lactis specific  v1" compartment="c" hasOnlySubstanceUnits="false" boundaryCondition="false" constant="false" fbc:charge="46" fbc:chemicalFormula="C4869H7804N1364O1390S59">
        <annotation>
          <rdf:RDF xmlns:rdf="http://www.w3.org/1999/02/22-rdf-syntax-ns#" xmlns:dcterms="http://purl.org/dc/terms/" xmlns:vCard="http://www.w3.org/2001/vcard-rdf/3.0#" xmlns:vCard4="http://www.w3.org/2006/vcard/ns#" xmlns:bqbiol="http://biomodels.net/biology-qualifiers/" xmlns:bqmodel="http://biomodels.net/model-qualifiers/">
            <rdf:Description rdf:about="#meta_M_PROT_LRE_c">
              <bqbiol:is>
                <rdf:Bag>
                  <rdf:li rdf:resource="https://identifiers.org/bigg.metabolite/PROT_LLA"/>
                </rdf:Bag>
              </bqbiol:is>
            </rdf:Description>
          </rdf:RDF>
        </annotation>
      </species>
      <species metaid="meta_M_PROT_LRE_v3_c" id="M_PROT_LRE_v3_c" name="Protein for biomass  lactis specific  v3" compartment="c" hasOnlySubstanceUnits="false" boundaryCondition="false" constant="false" fbc:charge="46" fbc:chemicalFormula="C4869H7804N1364O1390S59">
        <annotation>
          <rdf:RDF xmlns:rdf="http://www.w3.org/1999/02/22-rdf-syntax-ns#" xmlns:dcterms="http://purl.org/dc/terms/" xmlns:vCard="http://www.w3.org/2001/vcard-rdf/3.0#" xmlns:vCard4="http://www.w3.org/2006/vcard/ns#" xmlns:bqbiol="http://biomodels.net/biology-qualifiers/" xmlns:bqmodel="http://biomodels.net/model-qualifiers/">
            <rdf:Description rdf:about="#meta_M_PROT_LRE_v3_c">
              <bqbiol:is>
                <rdf:Bag>
                  <rdf:li rdf:resource="https://identifiers.org/bigg.metabolite/PROT_LLA_v3"/>
                </rdf:Bag>
              </bqbiol:is>
            </rdf:Description>
          </rdf:RDF>
        </annotation>
      </species>
      <species metaid="meta_M_RNA_LRE_c" id="M_RNA_LRE_c" name="RNA biosynthesis  lactis " compartment="c" hasOnlySubstanceUnits="false" boundaryCondition="false" constant="false" fbc:charge="-100" fbc:chemicalFormula="C958H1078N394O696P100">
        <annotation>
          <rdf:RDF xmlns:rdf="http://www.w3.org/1999/02/22-rdf-syntax-ns#" xmlns:dcterms="http://purl.org/dc/terms/" xmlns:vCard="http://www.w3.org/2001/vcard-rdf/3.0#" xmlns:vCard4="http://www.w3.org/2006/vcard/ns#" xmlns:bqbiol="http://biomodels.net/biology-qualifiers/" xmlns:bqmodel="http://biomodels.net/model-qualifiers/">
            <rdf:Description rdf:about="#meta_M_RNA_LRE_c">
              <bqbiol:is>
                <rdf:Bag>
                  <rdf:li rdf:resource="https://identifiers.org/bigg.metabolite/RNA_LLA"/>
                </rdf:Bag>
              </bqbiol:is>
            </rdf:Description>
          </rdf:RDF>
        </annotation>
      </species>
      <species id="M_RTA_c" name="teichoic_acid_containing_ribitol_P" compartment="default" hasOnlySubstanceUnits="false" boundaryCondition="false" constant="false" fbc:charge="0" fbc:chemicalFormula="C144H283N2O193P27"/>
      <species id="M_RTAala_c" name="ribitol_teichoic_acid__n25__with_D_Ala_substitutions" compartment="default" hasOnlySubstanceUnits="false" boundaryCondition="false" constant="false" fbc:charge="0" fbc:chemicalFormula="X"/>
      <species id="M_RTAglc_c" name="ribitol_teichoic_acid__n25__with_glucose_substitutions" compartment="default" hasOnlySubstanceUnits="false" boundaryCondition="false" constant="false" fbc:charge="0" fbc:chemicalFormula="C294H533N2O318P27"/>
      <species metaid="meta_M_Sfglutth_c" id="M_Sfglutth_c" name="S-Formylglutathione" compartment="c" hasOnlySubstanceUnits="false" boundaryCondition="false" constant="false" fbc:charge="-1" fbc:chemicalFormula="C11H16N3O7S">
        <annotation>
          <rdf:RDF xmlns:rdf="http://www.w3.org/1999/02/22-rdf-syntax-ns#" xmlns:dcterms="http://purl.org/dc/terms/" xmlns:vCard="http://www.w3.org/2001/vcard-rdf/3.0#" xmlns:vCard4="http://www.w3.org/2006/vcard/ns#" xmlns:bqbiol="http://biomodels.net/biology-qualifiers/" xmlns:bqmodel="http://biomodels.net/model-qualifiers/">
            <rdf:Description rdf:about="#meta_M_Sfglutth_c">
              <bqbiol:is>
                <rdf:Bag>
                  <rdf:li rdf:resource="https://identifiers.org/bigg.metabolite/Sfglutth"/>
                  <rdf:li rdf:resource="https://identifiers.org/biocyc/META:CPD-548"/>
                  <rdf:li rdf:resource="https://identifiers.org/chebi/CHEBI:12746"/>
                  <rdf:li rdf:resource="https://identifiers.org/chebi/CHEBI:12764"/>
                  <rdf:li rdf:resource="https://identifiers.org/chebi/CHEBI:16225"/>
                  <rdf:li rdf:resource="https://identifiers.org/chebi/CHEBI:22044"/>
                  <rdf:li rdf:resource="https://identifiers.org/chebi/CHEBI:57688"/>
                  <rdf:li rdf:resource="https://identifiers.org/chebi/CHEBI:8956"/>
                  <rdf:li rdf:resource="https://identifiers.org/hmdb/HMDB01550"/>
                  <rdf:li rdf:resource="https://identifiers.org/hmdb/HMDB62625"/>
                  <rdf:li rdf:resource="https://identifiers.org/kegg.compound/C01031"/>
                  <rdf:li rdf:resource="https://identifiers.org/metanetx.chemical/MNXM952"/>
                  <rdf:li rdf:resource="https://identifiers.org/seed.compound/cpd00759"/>
                </rdf:Bag>
              </bqbiol:is>
            </rdf:Description>
          </rdf:RDF>
        </annotation>
      </species>
      <species metaid="meta_M_a_gal__D_c" id="M_a_gal__D_c" name="Alpha D galactose" compartment="c" hasOnlySubstanceUnits="false" boundaryCondition="false" constant="false" fbc:charge="0" fbc:chemicalFormula="C6H12O6">
        <annotation>
          <rdf:RDF xmlns:rdf="http://www.w3.org/1999/02/22-rdf-syntax-ns#" xmlns:dcterms="http://purl.org/dc/terms/" xmlns:vCard="http://www.w3.org/2001/vcard-rdf/3.0#" xmlns:vCard4="http://www.w3.org/2006/vcard/ns#" xmlns:bqbiol="http://biomodels.net/biology-qualifiers/" xmlns:bqmodel="http://biomodels.net/model-qualifiers/">
            <rdf:Description rdf:about="#meta_M_a_gal__D_c">
              <bqbiol:is>
                <rdf:Bag>
                  <rdf:li rdf:resource="https://identifiers.org/bigg.metabolite/a_gal__D"/>
                </rdf:Bag>
              </bqbiol:is>
            </rdf:Description>
          </rdf:RDF>
        </annotation>
      </species>
      <species metaid="meta_M_aacoa_c" id="M_aacoa_c" name="Acetoacetyl-CoA" compartment="c" hasOnlySubstanceUnits="false" boundaryCondition="false" constant="false" fbc:charge="-4" fbc:chemicalFormula="C25H36N7O18P3S">
        <annotation>
          <rdf:RDF xmlns:rdf="http://www.w3.org/1999/02/22-rdf-syntax-ns#" xmlns:dcterms="http://purl.org/dc/terms/" xmlns:vCard="http://www.w3.org/2001/vcard-rdf/3.0#" xmlns:vCard4="http://www.w3.org/2006/vcard/ns#" xmlns:bqbiol="http://biomodels.net/biology-qualifiers/" xmlns:bqmodel="http://biomodels.net/model-qualifiers/">
            <rdf:Description rdf:about="#meta_M_aacoa_c">
              <bqbiol:is>
                <rdf:Bag>
                  <rdf:li rdf:resource="https://identifiers.org/bigg.metabolite/aacoa"/>
                  <rdf:li rdf:resource="https://identifiers.org/biocyc/META:ACETOACETYL-COA"/>
                  <rdf:li rdf:resource="https://identifiers.org/chebi/CHEBI:11756"/>
                  <rdf:li rdf:resource="https://identifiers.org/chebi/CHEBI:13706"/>
                  <rdf:li rdf:resource="https://identifiers.org/chebi/CHEBI:15345"/>
                  <rdf:li rdf:resource="https://identifiers.org/chebi/CHEBI:22173"/>
                  <rdf:li rdf:resource="https://identifiers.org/chebi/CHEBI:2392"/>
                  <rdf:li rdf:resource="https://identifiers.org/chebi/CHEBI:41333"/>
                  <rdf:li rdf:resource="https://identifiers.org/chebi/CHEBI:57286"/>
                  <rdf:li rdf:resource="https://identifiers.org/hmdb/HMDB01484"/>
                  <rdf:li rdf:resource="https://identifiers.org/hmdb/HMDB11665"/>
                  <rdf:li rdf:resource="https://identifiers.org/kegg.compound/C00332"/>
                  <rdf:li rdf:resource="https://identifiers.org/lipidmaps/LMFA07050030"/>
                  <rdf:li rdf:resource="https://identifiers.org/metanetx.chemical/MNXM133"/>
                  <rdf:li rdf:resource="https://identifiers.org/seed.compound/cpd00279"/>
                </rdf:Bag>
              </bqbiol:is>
            </rdf:Description>
          </rdf:RDF>
        </annotation>
      </species>
      <species metaid="meta_M_aact_c" id="M_aact_c" name="Aminoacetone" compartment="c" hasOnlySubstanceUnits="false" boundaryCondition="false" constant="false" fbc:charge="1" fbc:chemicalFormula="C3H8NO">
        <annotation>
          <rdf:RDF xmlns:rdf="http://www.w3.org/1999/02/22-rdf-syntax-ns#" xmlns:dcterms="http://purl.org/dc/terms/" xmlns:vCard="http://www.w3.org/2001/vcard-rdf/3.0#" xmlns:vCard4="http://www.w3.org/2006/vcard/ns#" xmlns:bqbiol="http://biomodels.net/biology-qualifiers/" xmlns:bqmodel="http://biomodels.net/model-qualifiers/">
            <rdf:Description rdf:about="#meta_M_aact_c">
              <bqbiol:is>
                <rdf:Bag>
                  <rdf:li rdf:resource="https://identifiers.org/bigg.metabolite/aact"/>
                  <rdf:li rdf:resource="https://identifiers.org/biocyc/META:AMINO-ACETONE"/>
                  <rdf:li rdf:resource="https://identifiers.org/chebi/CHEBI:13767"/>
                  <rdf:li rdf:resource="https://identifiers.org/chebi/CHEBI:17906"/>
                  <rdf:li rdf:resource="https://identifiers.org/chebi/CHEBI:19025"/>
                  <rdf:li rdf:resource="https://identifiers.org/chebi/CHEBI:2648"/>
                  <rdf:li rdf:resource="https://identifiers.org/chebi/CHEBI:42749"/>
                  <rdf:li rdf:resource="https://identifiers.org/chebi/CHEBI:42849"/>
                  <rdf:li rdf:resource="https://identifiers.org/chebi/CHEBI:58320"/>
                  <rdf:li rdf:resource="https://identifiers.org/hmdb/HMDB02134"/>
                  <rdf:li rdf:resource="https://identifiers.org/hmdb/HMDB60177"/>
                  <rdf:li rdf:resource="https://identifiers.org/kegg.compound/C01888"/>
                  <rdf:li rdf:resource="https://identifiers.org/metanetx.chemical/MNXM1106"/>
                  <rdf:li rdf:resource="https://identifiers.org/seed.compound/cpd01298"/>
                </rdf:Bag>
              </bqbiol:is>
            </rdf:Description>
          </rdf:RDF>
        </annotation>
      </species>
      <species metaid="meta_M_abt__L_c" id="M_abt__L_c" name="L-Arabinitol" compartment="c" hasOnlySubstanceUnits="false" boundaryCondition="false" constant="false" fbc:charge="0" fbc:chemicalFormula="C5H12O5">
        <annotation>
          <rdf:RDF xmlns:rdf="http://www.w3.org/1999/02/22-rdf-syntax-ns#" xmlns:dcterms="http://purl.org/dc/terms/" xmlns:vCard="http://www.w3.org/2001/vcard-rdf/3.0#" xmlns:vCard4="http://www.w3.org/2006/vcard/ns#" xmlns:bqbiol="http://biomodels.net/biology-qualifiers/" xmlns:bqmodel="http://biomodels.net/model-qualifiers/">
            <rdf:Description rdf:about="#meta_M_abt__L_c">
              <bqbiol:is>
                <rdf:Bag>
                  <rdf:li rdf:resource="https://identifiers.org/bigg.metabolite/abt__L"/>
                  <rdf:li rdf:resource="https://identifiers.org/biocyc/META:L-ARABITOL"/>
                  <rdf:li rdf:resource="https://identifiers.org/chebi/CHEBI:13073"/>
                  <rdf:li rdf:resource="https://identifiers.org/chebi/CHEBI:18403"/>
                  <rdf:li rdf:resource="https://identifiers.org/chebi/CHEBI:21234"/>
                  <rdf:li rdf:resource="https://identifiers.org/chebi/CHEBI:6184"/>
                  <rdf:li rdf:resource="https://identifiers.org/hmdb/HMDB00199"/>
                  <rdf:li rdf:resource="https://identifiers.org/hmdb/HMDB01851"/>
                  <rdf:li rdf:resource="https://identifiers.org/kegg.compound/C00532"/>
                  <rdf:li rdf:resource="https://identifiers.org/metanetx.chemical/MNXM801"/>
                  <rdf:li rdf:resource="https://identifiers.org/seed.compound/cpd00417"/>
                </rdf:Bag>
              </bqbiol:is>
            </rdf:Description>
          </rdf:RDF>
        </annotation>
      </species>
      <species metaid="meta_M_acACP_c" id="M_acACP_c" name="Acetyl-ACP" compartment="c" hasOnlySubstanceUnits="false" boundaryCondition="false" constant="false" fbc:charge="-1" fbc:chemicalFormula="C13H23N2O8PRS">
        <annotation>
          <rdf:RDF xmlns:rdf="http://www.w3.org/1999/02/22-rdf-syntax-ns#" xmlns:dcterms="http://purl.org/dc/terms/" xmlns:vCard="http://www.w3.org/2001/vcard-rdf/3.0#" xmlns:vCard4="http://www.w3.org/2006/vcard/ns#" xmlns:bqbiol="http://biomodels.net/biology-qualifiers/" xmlns:bqmodel="http://biomodels.net/model-qualifiers/">
            <rdf:Description rdf:about="#meta_M_acACP_c">
              <bqbiol:is>
                <rdf:Bag>
                  <rdf:li rdf:resource="https://identifiers.org/bigg.metabolite/acACP"/>
                  <rdf:li rdf:resource="https://identifiers.org/biocyc/META:ACETYL-ACP"/>
                  <rdf:li rdf:resource="https://identifiers.org/chebi/CHEBI:13713"/>
                  <rdf:li rdf:resource="https://identifiers.org/chebi/CHEBI:17093"/>
                  <rdf:li rdf:resource="https://identifiers.org/chebi/CHEBI:2409"/>
                  <rdf:li rdf:resource="https://identifiers.org/kegg.compound/C03939"/>
                  <rdf:li rdf:resource="https://identifiers.org/metanetx.chemical/MNXM1269"/>
                  <rdf:li rdf:resource="https://identifiers.org/seed.compound/cpd11494"/>
                </rdf:Bag>
              </bqbiol:is>
            </rdf:Description>
          </rdf:RDF>
        </annotation>
      </species>
      <species metaid="meta_M_ac_c" id="M_ac_c" name="Acetate" compartment="c" hasOnlySubstanceUnits="false" boundaryCondition="false" constant="false" fbc:charge="-1" fbc:chemicalFormula="C2H3O2">
        <annotation>
          <rdf:RDF xmlns:rdf="http://www.w3.org/1999/02/22-rdf-syntax-ns#" xmlns:dcterms="http://purl.org/dc/terms/" xmlns:vCard="http://www.w3.org/2001/vcard-rdf/3.0#" xmlns:vCard4="http://www.w3.org/2006/vcard/ns#" xmlns:bqbiol="http://biomodels.net/biology-qualifiers/" xmlns:bqmodel="http://biomodels.net/model-qualifiers/">
            <rdf:Description rdf:about="#meta_M_ac_c">
              <bqbiol:is>
                <rdf:Bag>
                  <rdf:li rdf:resource="https://identifiers.org/bigg.metabolite/ac"/>
                  <rdf:li rdf:resource="https://identifiers.org/biocyc/META:ACET"/>
                  <rdf:li rdf:resource="https://identifiers.org/chebi/CHEBI:13704"/>
                  <rdf:li rdf:resource="https://identifiers.org/chebi/CHEBI:15366"/>
                  <rdf:li rdf:resource="https://identifiers.org/chebi/CHEBI:22165"/>
                  <rdf:li rdf:resource="https://identifiers.org/chebi/CHEBI:22169"/>
                  <rdf:li rdf:resource="https://identifiers.org/chebi/CHEBI:2387"/>
                  <rdf:li rdf:resource="https://identifiers.org/chebi/CHEBI:30089"/>
                  <rdf:li rdf:resource="https://identifiers.org/chebi/CHEBI:40480"/>
                  <rdf:li rdf:resource="https://identifiers.org/chebi/CHEBI:40486"/>
                  <rdf:li rdf:resource="https://identifiers.org/hmdb/HMDB00042"/>
                  <rdf:li rdf:resource="https://identifiers.org/kegg.compound/C00033"/>
                  <rdf:li rdf:resource="https://identifiers.org/kegg.drug/D00010"/>
                  <rdf:li rdf:resource="https://identifiers.org/lipidmaps/LMFA01010002"/>
                  <rdf:li rdf:resource="https://identifiers.org/metanetx.chemical/MNXM26"/>
                  <rdf:li rdf:resource="https://identifiers.org/seed.compound/cpd00029"/>
                </rdf:Bag>
              </bqbiol:is>
            </rdf:Description>
          </rdf:RDF>
        </annotation>
      </species>
      <species metaid="meta_M_ac_e" id="M_ac_e" name="Acetate" compartment="e" hasOnlySubstanceUnits="false" boundaryCondition="false" constant="false" fbc:charge="-1" fbc:chemicalFormula="C2H3O2">
        <annotation>
          <rdf:RDF xmlns:rdf="http://www.w3.org/1999/02/22-rdf-syntax-ns#" xmlns:dcterms="http://purl.org/dc/terms/" xmlns:vCard="http://www.w3.org/2001/vcard-rdf/3.0#" xmlns:vCard4="http://www.w3.org/2006/vcard/ns#" xmlns:bqbiol="http://biomodels.net/biology-qualifiers/" xmlns:bqmodel="http://biomodels.net/model-qualifiers/">
            <rdf:Description rdf:about="#meta_M_ac_e">
              <bqbiol:is>
                <rdf:Bag>
                  <rdf:li rdf:resource="https://identifiers.org/bigg.metabolite/ac"/>
                  <rdf:li rdf:resource="https://identifiers.org/biocyc/META:ACET"/>
                  <rdf:li rdf:resource="https://identifiers.org/chebi/CHEBI:13704"/>
                  <rdf:li rdf:resource="https://identifiers.org/chebi/CHEBI:15366"/>
                  <rdf:li rdf:resource="https://identifiers.org/chebi/CHEBI:22165"/>
                  <rdf:li rdf:resource="https://identifiers.org/chebi/CHEBI:22169"/>
                  <rdf:li rdf:resource="https://identifiers.org/chebi/CHEBI:2387"/>
                  <rdf:li rdf:resource="https://identifiers.org/chebi/CHEBI:30089"/>
                  <rdf:li rdf:resource="https://identifiers.org/chebi/CHEBI:40480"/>
                  <rdf:li rdf:resource="https://identifiers.org/chebi/CHEBI:40486"/>
                  <rdf:li rdf:resource="https://identifiers.org/hmdb/HMDB00042"/>
                  <rdf:li rdf:resource="https://identifiers.org/kegg.compound/C00033"/>
                  <rdf:li rdf:resource="https://identifiers.org/kegg.drug/D00010"/>
                  <rdf:li rdf:resource="https://identifiers.org/lipidmaps/LMFA01010002"/>
                  <rdf:li rdf:resource="https://identifiers.org/metanetx.chemical/MNXM26"/>
                  <rdf:li rdf:resource="https://identifiers.org/seed.compound/cpd00029"/>
                </rdf:Bag>
              </bqbiol:is>
            </rdf:Description>
          </rdf:RDF>
        </annotation>
      </species>
      <species metaid="meta_M_acald_c" id="M_acald_c" name="Acetaldehyde" compartment="c" hasOnlySubstanceUnits="false" boundaryCondition="false" constant="false" fbc:charge="0" fbc:chemicalFormula="C2H4O">
        <annotation>
          <rdf:RDF xmlns:rdf="http://www.w3.org/1999/02/22-rdf-syntax-ns#" xmlns:dcterms="http://purl.org/dc/terms/" xmlns:vCard="http://www.w3.org/2001/vcard-rdf/3.0#" xmlns:vCard4="http://www.w3.org/2006/vcard/ns#" xmlns:bqbiol="http://biomodels.net/biology-qualifiers/" xmlns:bqmodel="http://biomodels.net/model-qualifiers/">
            <rdf:Description rdf:about="#meta_M_acald_c">
              <bqbiol:is>
                <rdf:Bag>
                  <rdf:li rdf:resource="https://identifiers.org/bigg.metabolite/acald"/>
                  <rdf:li rdf:resource="https://identifiers.org/biocyc/META:ACETALD"/>
                  <rdf:li rdf:resource="https://identifiers.org/chebi/CHEBI:13703"/>
                  <rdf:li rdf:resource="https://identifiers.org/chebi/CHEBI:15343"/>
                  <rdf:li rdf:resource="https://identifiers.org/chebi/CHEBI:22158"/>
                  <rdf:li rdf:resource="https://identifiers.org/chebi/CHEBI:2383"/>
                  <rdf:li rdf:resource="https://identifiers.org/chebi/CHEBI:40533"/>
                  <rdf:li rdf:resource="https://identifiers.org/hmdb/HMDB00990"/>
                  <rdf:li rdf:resource="https://identifiers.org/kegg.compound/C00084"/>
                  <rdf:li rdf:resource="https://identifiers.org/metanetx.chemical/MNXM75"/>
                  <rdf:li rdf:resource="https://identifiers.org/seed.compound/cpd00071"/>
                </rdf:Bag>
              </bqbiol:is>
            </rdf:Description>
          </rdf:RDF>
        </annotation>
      </species>
      <species metaid="meta_M_acald_e" id="M_acald_e" name="Acetaldehyde" compartment="e" hasOnlySubstanceUnits="false" boundaryCondition="false" constant="false" fbc:charge="0" fbc:chemicalFormula="C2H4O">
        <annotation>
          <rdf:RDF xmlns:rdf="http://www.w3.org/1999/02/22-rdf-syntax-ns#" xmlns:dcterms="http://purl.org/dc/terms/" xmlns:vCard="http://www.w3.org/2001/vcard-rdf/3.0#" xmlns:vCard4="http://www.w3.org/2006/vcard/ns#" xmlns:bqbiol="http://biomodels.net/biology-qualifiers/" xmlns:bqmodel="http://biomodels.net/model-qualifiers/">
            <rdf:Description rdf:about="#meta_M_acald_e">
              <bqbiol:is>
                <rdf:Bag>
                  <rdf:li rdf:resource="https://identifiers.org/bigg.metabolite/acald"/>
                  <rdf:li rdf:resource="https://identifiers.org/biocyc/META:ACETALD"/>
                  <rdf:li rdf:resource="https://identifiers.org/chebi/CHEBI:13703"/>
                  <rdf:li rdf:resource="https://identifiers.org/chebi/CHEBI:15343"/>
                  <rdf:li rdf:resource="https://identifiers.org/chebi/CHEBI:22158"/>
                  <rdf:li rdf:resource="https://identifiers.org/chebi/CHEBI:2383"/>
                  <rdf:li rdf:resource="https://identifiers.org/chebi/CHEBI:40533"/>
                  <rdf:li rdf:resource="https://identifiers.org/hmdb/HMDB00990"/>
                  <rdf:li rdf:resource="https://identifiers.org/kegg.compound/C00084"/>
                  <rdf:li rdf:resource="https://identifiers.org/metanetx.chemical/MNXM75"/>
                  <rdf:li rdf:resource="https://identifiers.org/seed.compound/cpd00071"/>
                </rdf:Bag>
              </bqbiol:is>
            </rdf:Description>
          </rdf:RDF>
        </annotation>
      </species>
      <species id="M_acamoxm_c" name="N_Acetyl_L_2_amino_6_oxopimelate" compartment="default" hasOnlySubstanceUnits="false" boundaryCondition="false" constant="false" fbc:charge="0" fbc:chemicalFormula="C9H11NO6"/>
      <species metaid="meta_M_accoa_c" id="M_accoa_c" name="Acetyl-CoA" compartment="c" hasOnlySubstanceUnits="false" boundaryCondition="false" constant="false" fbc:charge="-4" fbc:chemicalFormula="C23H34N7O17P3S">
        <annotation>
          <rdf:RDF xmlns:rdf="http://www.w3.org/1999/02/22-rdf-syntax-ns#" xmlns:dcterms="http://purl.org/dc/terms/" xmlns:vCard="http://www.w3.org/2001/vcard-rdf/3.0#" xmlns:vCard4="http://www.w3.org/2006/vcard/ns#" xmlns:bqbiol="http://biomodels.net/biology-qualifiers/" xmlns:bqmodel="http://biomodels.net/model-qualifiers/">
            <rdf:Description rdf:about="#meta_M_accoa_c">
              <bqbiol:is>
                <rdf:Bag>
                  <rdf:li rdf:resource="https://identifiers.org/bigg.metabolite/accoa"/>
                  <rdf:li rdf:resource="https://identifiers.org/biocyc/META:ACETYL-COA"/>
                  <rdf:li rdf:resource="https://identifiers.org/chebi/CHEBI:13712"/>
                  <rdf:li rdf:resource="https://identifiers.org/chebi/CHEBI:15351"/>
                  <rdf:li rdf:resource="https://identifiers.org/chebi/CHEBI:22192"/>
                  <rdf:li rdf:resource="https://identifiers.org/chebi/CHEBI:2408"/>
                  <rdf:li rdf:resource="https://identifiers.org/chebi/CHEBI:40470"/>
                  <rdf:li rdf:resource="https://identifiers.org/chebi/CHEBI:57288"/>
                  <rdf:li rdf:resource="https://identifiers.org/hmdb/HMDB01206"/>
                  <rdf:li rdf:resource="https://identifiers.org/kegg.compound/C00024"/>
                  <rdf:li rdf:resource="https://identifiers.org/lipidmaps/LMFA07050029"/>
                  <rdf:li rdf:resource="https://identifiers.org/lipidmaps/LMFA07050281"/>
                  <rdf:li rdf:resource="https://identifiers.org/metanetx.chemical/MNXM21"/>
                  <rdf:li rdf:resource="https://identifiers.org/seed.compound/cpd00022"/>
                </rdf:Bag>
              </bqbiol:is>
            </rdf:Description>
          </rdf:RDF>
        </annotation>
      </species>
      <species metaid="meta_M_acetol_c" id="M_acetol_c" name="Acetol cytosol" compartment="c" hasOnlySubstanceUnits="false" boundaryCondition="false" constant="false" fbc:charge="0" fbc:chemicalFormula="C3H6O2">
        <annotation>
          <rdf:RDF xmlns:rdf="http://www.w3.org/1999/02/22-rdf-syntax-ns#" xmlns:dcterms="http://purl.org/dc/terms/" xmlns:vCard="http://www.w3.org/2001/vcard-rdf/3.0#" xmlns:vCard4="http://www.w3.org/2006/vcard/ns#" xmlns:bqbiol="http://biomodels.net/biology-qualifiers/" xmlns:bqmodel="http://biomodels.net/model-qualifiers/">
            <rdf:Description rdf:about="#meta_M_acetol_c">
              <bqbiol:is>
                <rdf:Bag>
                  <rdf:li rdf:resource="https://identifiers.org/bigg.metabolite/acetol"/>
                  <rdf:li rdf:resource="https://identifiers.org/biocyc/META:ACETOL"/>
                  <rdf:li rdf:resource="https://identifiers.org/chebi/CHEBI:24666"/>
                  <rdf:li rdf:resource="https://identifiers.org/chebi/CHEBI:27957"/>
                  <rdf:li rdf:resource="https://identifiers.org/chebi/CHEBI:5796"/>
                  <rdf:li rdf:resource="https://identifiers.org/hmdb/HMDB06961"/>
                  <rdf:li rdf:resource="https://identifiers.org/kegg.compound/C05235"/>
                  <rdf:li rdf:resource="https://identifiers.org/metanetx.chemical/MNXM1744"/>
                  <rdf:li rdf:resource="https://identifiers.org/seed.compound/cpd03105"/>
                </rdf:Bag>
              </bqbiol:is>
            </rdf:Description>
          </rdf:RDF>
        </annotation>
      </species>
      <species metaid="meta_M_acg5sa_c" id="M_acg5sa_c" name="N-Acetyl-L-glutamate 5-semialdehyde" compartment="c" hasOnlySubstanceUnits="false" boundaryCondition="false" constant="false" fbc:charge="-1" fbc:chemicalFormula="C7H10NO4">
        <annotation>
          <rdf:RDF xmlns:rdf="http://www.w3.org/1999/02/22-rdf-syntax-ns#" xmlns:dcterms="http://purl.org/dc/terms/" xmlns:vCard="http://www.w3.org/2001/vcard-rdf/3.0#" xmlns:vCard4="http://www.w3.org/2006/vcard/ns#" xmlns:bqbiol="http://biomodels.net/biology-qualifiers/" xmlns:bqmodel="http://biomodels.net/model-qualifiers/">
            <rdf:Description rdf:about="#meta_M_acg5sa_c">
              <bqbiol:is>
                <rdf:Bag>
                  <rdf:li rdf:resource="https://identifiers.org/bigg.metabolite/acg5sa"/>
                  <rdf:li rdf:resource="https://identifiers.org/biocyc/META:CPD-469"/>
                  <rdf:li rdf:resource="https://identifiers.org/chebi/CHEBI:11493"/>
                  <rdf:li rdf:resource="https://identifiers.org/chebi/CHEBI:12461"/>
                  <rdf:li rdf:resource="https://identifiers.org/chebi/CHEBI:12577"/>
                  <rdf:li rdf:resource="https://identifiers.org/chebi/CHEBI:16319"/>
                  <rdf:li rdf:resource="https://identifiers.org/chebi/CHEBI:21551"/>
                  <rdf:li rdf:resource="https://identifiers.org/chebi/CHEBI:29123"/>
                  <rdf:li rdf:resource="https://identifiers.org/chebi/CHEBI:7152"/>
                  <rdf:li rdf:resource="https://identifiers.org/hmdb/HMDB06488"/>
                  <rdf:li rdf:resource="https://identifiers.org/kegg.compound/C01250"/>
                  <rdf:li rdf:resource="https://identifiers.org/metanetx.chemical/MNXM1062"/>
                  <rdf:li rdf:resource="https://identifiers.org/seed.compound/cpd00918"/>
                </rdf:Bag>
              </bqbiol:is>
            </rdf:Description>
          </rdf:RDF>
        </annotation>
      </species>
      <species metaid="meta_M_acgal6p_c" id="M_acgal6p_c" name="N Acetyl D galactosamine 6 phosphate C8H16NO9P" compartment="c" hasOnlySubstanceUnits="false" boundaryCondition="false" constant="false" fbc:charge="-2" fbc:chemicalFormula="C8H14NO9P">
        <annotation>
          <rdf:RDF xmlns:rdf="http://www.w3.org/1999/02/22-rdf-syntax-ns#" xmlns:dcterms="http://purl.org/dc/terms/" xmlns:vCard="http://www.w3.org/2001/vcard-rdf/3.0#" xmlns:vCard4="http://www.w3.org/2006/vcard/ns#" xmlns:bqbiol="http://biomodels.net/biology-qualifiers/" xmlns:bqmodel="http://biomodels.net/model-qualifiers/">
            <rdf:Description rdf:about="#meta_M_acgal6p_c">
              <bqbiol:is>
                <rdf:Bag>
                  <rdf:li rdf:resource="https://identifiers.org/bigg.metabolite/acgal6p"/>
                  <rdf:li rdf:resource="https://identifiers.org/biocyc/META:N-ACETYL-D-GALACTOSAMINE-6-PHOSPHATE"/>
                  <rdf:li rdf:resource="https://identifiers.org/chebi/CHEBI:12451"/>
                  <rdf:li rdf:resource="https://identifiers.org/chebi/CHEBI:18207"/>
                  <rdf:li rdf:resource="https://identifiers.org/chebi/CHEBI:21503"/>
                  <rdf:li rdf:resource="https://identifiers.org/chebi/CHEBI:7111"/>
                  <rdf:li rdf:resource="https://identifiers.org/chebi/CHEBI:71673"/>
                  <rdf:li rdf:resource="https://identifiers.org/kegg.compound/C06376"/>
                  <rdf:li rdf:resource="https://identifiers.org/metanetx.chemical/MNXM6346"/>
                  <rdf:li rdf:resource="https://identifiers.org/seed.compound/cpd03812"/>
                </rdf:Bag>
              </bqbiol:is>
            </rdf:Description>
          </rdf:RDF>
        </annotation>
      </species>
      <species metaid="meta_M_acgal_e" id="M_acgal_e" name="N Acetyl D galactosamine" compartment="e" hasOnlySubstanceUnits="false" boundaryCondition="false" constant="false" fbc:charge="0" fbc:chemicalFormula="C8H15NO6">
        <annotation>
          <rdf:RDF xmlns:rdf="http://www.w3.org/1999/02/22-rdf-syntax-ns#" xmlns:dcterms="http://purl.org/dc/terms/" xmlns:vCard="http://www.w3.org/2001/vcard-rdf/3.0#" xmlns:vCard4="http://www.w3.org/2006/vcard/ns#" xmlns:bqbiol="http://biomodels.net/biology-qualifiers/" xmlns:bqmodel="http://biomodels.net/model-qualifiers/">
            <rdf:Description rdf:about="#meta_M_acgal_e">
              <bqbiol:is>
                <rdf:Bag>
                  <rdf:li rdf:resource="https://identifiers.org/bigg.metabolite/acgala"/>
                </rdf:Bag>
              </bqbiol:is>
            </rdf:Description>
          </rdf:RDF>
        </annotation>
      </species>
      <species metaid="meta_M_acgam1p_c" id="M_acgam1p_c" name="N-Acetyl-D-glucosamine 1-phosphate" compartment="c" hasOnlySubstanceUnits="false" boundaryCondition="false" constant="false" fbc:charge="-2" fbc:chemicalFormula="C8H14NO9P">
        <annotation>
          <rdf:RDF xmlns:rdf="http://www.w3.org/1999/02/22-rdf-syntax-ns#" xmlns:dcterms="http://purl.org/dc/terms/" xmlns:vCard="http://www.w3.org/2001/vcard-rdf/3.0#" xmlns:vCard4="http://www.w3.org/2006/vcard/ns#" xmlns:bqbiol="http://biomodels.net/biology-qualifiers/" xmlns:bqmodel="http://biomodels.net/model-qualifiers/">
            <rdf:Description rdf:about="#meta_M_acgam1p_c">
              <bqbiol:is>
                <rdf:Bag>
                  <rdf:li rdf:resource="https://identifiers.org/bigg.metabolite/acgam1p"/>
                  <rdf:li rdf:resource="https://identifiers.org/chebi/CHEBI:7125"/>
                  <rdf:li rdf:resource="https://identifiers.org/kegg.compound/C04256"/>
                  <rdf:li rdf:resource="https://identifiers.org/metanetx.chemical/MNXM91871"/>
                  <rdf:li rdf:resource="https://identifiers.org/seed.compound/cpd02611"/>
                </rdf:Bag>
              </bqbiol:is>
            </rdf:Description>
          </rdf:RDF>
        </annotation>
      </species>
      <species metaid="meta_M_acgam6p_c" id="M_acgam6p_c" name="N-Acetyl-D-glucosamine 6-phosphate" compartment="c" hasOnlySubstanceUnits="false" boundaryCondition="false" constant="false" fbc:charge="-2" fbc:chemicalFormula="C8H14NO9P">
        <annotation>
          <rdf:RDF xmlns:rdf="http://www.w3.org/1999/02/22-rdf-syntax-ns#" xmlns:dcterms="http://purl.org/dc/terms/" xmlns:vCard="http://www.w3.org/2001/vcard-rdf/3.0#" xmlns:vCard4="http://www.w3.org/2006/vcard/ns#" xmlns:bqbiol="http://biomodels.net/biology-qualifiers/" xmlns:bqmodel="http://biomodels.net/model-qualifiers/">
            <rdf:Description rdf:about="#meta_M_acgam6p_c">
              <bqbiol:is>
                <rdf:Bag>
                  <rdf:li rdf:resource="https://identifiers.org/bigg.metabolite/acgam6p"/>
                  <rdf:li rdf:resource="https://identifiers.org/biocyc/META:CPD-16168"/>
                  <rdf:li rdf:resource="https://identifiers.org/biocyc/META:N-ACETYL-D-GLUCOSAMINE-6-P"/>
                  <rdf:li rdf:resource="https://identifiers.org/chebi/CHEBI:12456"/>
                  <rdf:li rdf:resource="https://identifiers.org/chebi/CHEBI:12564"/>
                  <rdf:li rdf:resource="https://identifiers.org/chebi/CHEBI:15784"/>
                  <rdf:li rdf:resource="https://identifiers.org/chebi/CHEBI:21521"/>
                  <rdf:li rdf:resource="https://identifiers.org/chebi/CHEBI:39577"/>
                  <rdf:li rdf:resource="https://identifiers.org/chebi/CHEBI:49353"/>
                  <rdf:li rdf:resource="https://identifiers.org/chebi/CHEBI:49359"/>
                  <rdf:li rdf:resource="https://identifiers.org/chebi/CHEBI:57513"/>
                  <rdf:li rdf:resource="https://identifiers.org/chebi/CHEBI:7127"/>
                  <rdf:li rdf:resource="https://identifiers.org/hmdb/HMDB01062"/>
                  <rdf:li rdf:resource="https://identifiers.org/kegg.compound/C00357"/>
                  <rdf:li rdf:resource="https://identifiers.org/metanetx.chemical/MNXM63556"/>
                  <rdf:li rdf:resource="https://identifiers.org/seed.compound/cpd00293"/>
                </rdf:Bag>
              </bqbiol:is>
            </rdf:Description>
          </rdf:RDF>
        </annotation>
      </species>
      <species metaid="meta_M_acgam_e" id="M_acgam_e" name="N-Acetyl-D-glucosamine" compartment="e" hasOnlySubstanceUnits="false" boundaryCondition="false" constant="false" fbc:charge="0" fbc:chemicalFormula="C8H15NO6">
        <annotation>
          <rdf:RDF xmlns:rdf="http://www.w3.org/1999/02/22-rdf-syntax-ns#" xmlns:dcterms="http://purl.org/dc/terms/" xmlns:vCard="http://www.w3.org/2001/vcard-rdf/3.0#" xmlns:vCard4="http://www.w3.org/2006/vcard/ns#" xmlns:bqbiol="http://biomodels.net/biology-qualifiers/" xmlns:bqmodel="http://biomodels.net/model-qualifiers/">
            <rdf:Description rdf:about="#meta_M_acgam_e">
              <bqbiol:is>
                <rdf:Bag>
                  <rdf:li rdf:resource="https://identifiers.org/bigg.metabolite/acgam"/>
                  <rdf:li rdf:resource="https://identifiers.org/biocyc/META:N-acetyl-D-glucosamine"/>
                  <rdf:li rdf:resource="https://identifiers.org/chebi/CHEBI:12455"/>
                  <rdf:li rdf:resource="https://identifiers.org/chebi/CHEBI:12563"/>
                  <rdf:li rdf:resource="https://identifiers.org/chebi/CHEBI:17411"/>
                  <rdf:li rdf:resource="https://identifiers.org/chebi/CHEBI:21517"/>
                  <rdf:li rdf:resource="https://identifiers.org/chebi/CHEBI:506227"/>
                  <rdf:li rdf:resource="https://identifiers.org/chebi/CHEBI:58134"/>
                  <rdf:li rdf:resource="https://identifiers.org/chebi/CHEBI:7123"/>
                  <rdf:li rdf:resource="https://identifiers.org/hmdb/HMDB00215"/>
                  <rdf:li rdf:resource="https://identifiers.org/hmdb/HMDB00533"/>
                  <rdf:li rdf:resource="https://identifiers.org/hmdb/HMDB14288"/>
                  <rdf:li rdf:resource="https://identifiers.org/hmdb/HMDB62641"/>
                  <rdf:li rdf:resource="https://identifiers.org/kegg.compound/C00140"/>
                  <rdf:li rdf:resource="https://identifiers.org/metanetx.chemical/MNXM143"/>
                  <rdf:li rdf:resource="https://identifiers.org/seed.compound/cpd00122"/>
                  <rdf:li rdf:resource="https://identifiers.org/seed.compound/cpd27608"/>
                </rdf:Bag>
              </bqbiol:is>
            </rdf:Description>
          </rdf:RDF>
        </annotation>
      </species>
      <species metaid="meta_M_acglc__D_c" id="M_acglc__D_c" name="6-Acetyl-D-glucose" compartment="c" hasOnlySubstanceUnits="false" boundaryCondition="false" constant="false" fbc:charge="0" fbc:chemicalFormula="C8H14O7">
        <annotation>
          <rdf:RDF xmlns:rdf="http://www.w3.org/1999/02/22-rdf-syntax-ns#" xmlns:dcterms="http://purl.org/dc/terms/" xmlns:vCard="http://www.w3.org/2001/vcard-rdf/3.0#" xmlns:vCard4="http://www.w3.org/2006/vcard/ns#" xmlns:bqbiol="http://biomodels.net/biology-qualifiers/" xmlns:bqmodel="http://biomodels.net/model-qualifiers/">
            <rdf:Description rdf:about="#meta_M_acglc__D_c">
              <bqbiol:is>
                <rdf:Bag>
                  <rdf:li rdf:resource="https://identifiers.org/bigg.metabolite/acglc__D"/>
                  <rdf:li rdf:resource="https://identifiers.org/biocyc/META:CPD-522"/>
                  <rdf:li rdf:resource="https://identifiers.org/chebi/CHEBI:12204"/>
                  <rdf:li rdf:resource="https://identifiers.org/chebi/CHEBI:17901"/>
                  <rdf:li rdf:resource="https://identifiers.org/chebi/CHEBI:20693"/>
                  <rdf:li rdf:resource="https://identifiers.org/chebi/CHEBI:2166"/>
                  <rdf:li rdf:resource="https://identifiers.org/chebi/CHEBI:62111"/>
                  <rdf:li rdf:resource="https://identifiers.org/kegg.compound/C02655"/>
                  <rdf:li rdf:resource="https://identifiers.org/metanetx.chemical/MNXM90521"/>
                  <rdf:li rdf:resource="https://identifiers.org/seed.compound/cpd01726"/>
                </rdf:Bag>
              </bqbiol:is>
            </rdf:Description>
          </rdf:RDF>
        </annotation>
      </species>
      <species metaid="meta_M_acglu_c" id="M_acglu_c" name="N-Acetyl-L-glutamate" compartment="c" hasOnlySubstanceUnits="false" boundaryCondition="false" constant="false" fbc:charge="-2" fbc:chemicalFormula="C7H9NO5">
        <annotation>
          <rdf:RDF xmlns:rdf="http://www.w3.org/1999/02/22-rdf-syntax-ns#" xmlns:dcterms="http://purl.org/dc/terms/" xmlns:vCard="http://www.w3.org/2001/vcard-rdf/3.0#" xmlns:vCard4="http://www.w3.org/2006/vcard/ns#" xmlns:bqbiol="http://biomodels.net/biology-qualifiers/" xmlns:bqmodel="http://biomodels.net/model-qualifiers/">
            <rdf:Description rdf:about="#meta_M_acglu_c">
              <bqbiol:is>
                <rdf:Bag>
                  <rdf:li rdf:resource="https://identifiers.org/bigg.metabolite/acglu"/>
                  <rdf:li rdf:resource="https://identifiers.org/biocyc/META:ACETYL-GLU"/>
                  <rdf:li rdf:resource="https://identifiers.org/chebi/CHEBI:12575"/>
                  <rdf:li rdf:resource="https://identifiers.org/chebi/CHEBI:17533"/>
                  <rdf:li rdf:resource="https://identifiers.org/chebi/CHEBI:21549"/>
                  <rdf:li rdf:resource="https://identifiers.org/chebi/CHEBI:21552"/>
                  <rdf:li rdf:resource="https://identifiers.org/chebi/CHEBI:44335"/>
                  <rdf:li rdf:resource="https://identifiers.org/chebi/CHEBI:44337"/>
                  <rdf:li rdf:resource="https://identifiers.org/chebi/CHEBI:64040"/>
                  <rdf:li rdf:resource="https://identifiers.org/chebi/CHEBI:7150"/>
                  <rdf:li rdf:resource="https://identifiers.org/chebi/CHEBI:87274"/>
                  <rdf:li rdf:resource="https://identifiers.org/kegg.compound/C00624"/>
                  <rdf:li rdf:resource="https://identifiers.org/metanetx.chemical/MNXM730"/>
                  <rdf:li rdf:resource="https://identifiers.org/seed.compound/cpd00477"/>
                </rdf:Bag>
              </bqbiol:is>
            </rdf:Description>
          </rdf:RDF>
        </annotation>
      </species>
      <species metaid="meta_M_achms_c" id="M_achms_c" name="O Acetyl L homoserine C6H11NO4" compartment="c" hasOnlySubstanceUnits="false" boundaryCondition="false" constant="false" fbc:charge="0" fbc:chemicalFormula="C6H11NO4">
        <annotation>
          <rdf:RDF xmlns:rdf="http://www.w3.org/1999/02/22-rdf-syntax-ns#" xmlns:dcterms="http://purl.org/dc/terms/" xmlns:vCard="http://www.w3.org/2001/vcard-rdf/3.0#" xmlns:vCard4="http://www.w3.org/2006/vcard/ns#" xmlns:bqbiol="http://biomodels.net/biology-qualifiers/" xmlns:bqmodel="http://biomodels.net/model-qualifiers/">
            <rdf:Description rdf:about="#meta_M_achms_c">
              <bqbiol:is>
                <rdf:Bag>
                  <rdf:li rdf:resource="https://identifiers.org/bigg.metabolite/achms"/>
                  <rdf:li rdf:resource="https://identifiers.org/biocyc/META:CPD-667"/>
                  <rdf:li rdf:resource="https://identifiers.org/chebi/CHEBI:12684"/>
                  <rdf:li rdf:resource="https://identifiers.org/chebi/CHEBI:12709"/>
                  <rdf:li rdf:resource="https://identifiers.org/chebi/CHEBI:16288"/>
                  <rdf:li rdf:resource="https://identifiers.org/chebi/CHEBI:21937"/>
                  <rdf:li rdf:resource="https://identifiers.org/chebi/CHEBI:57716"/>
                  <rdf:li rdf:resource="https://identifiers.org/chebi/CHEBI:7667"/>
                  <rdf:li rdf:resource="https://identifiers.org/kegg.compound/C01077"/>
                  <rdf:li rdf:resource="https://identifiers.org/metanetx.chemical/MNXM699"/>
                  <rdf:li rdf:resource="https://identifiers.org/seed.compound/cpd00790"/>
                </rdf:Bag>
              </bqbiol:is>
            </rdf:Description>
          </rdf:RDF>
        </annotation>
      </species>
      <species metaid="meta_M_acmalt_c" id="M_acmalt_c" name="Acetyl-maltose" compartment="c" hasOnlySubstanceUnits="false" boundaryCondition="false" constant="false" fbc:charge="0" fbc:chemicalFormula="C14H24O12">
        <annotation>
          <rdf:RDF xmlns:rdf="http://www.w3.org/1999/02/22-rdf-syntax-ns#" xmlns:dcterms="http://purl.org/dc/terms/" xmlns:vCard="http://www.w3.org/2001/vcard-rdf/3.0#" xmlns:vCard4="http://www.w3.org/2006/vcard/ns#" xmlns:bqbiol="http://biomodels.net/biology-qualifiers/" xmlns:bqmodel="http://biomodels.net/model-qualifiers/">
            <rdf:Description rdf:about="#meta_M_acmalt_c">
              <bqbiol:is>
                <rdf:Bag>
                  <rdf:li rdf:resource="https://identifiers.org/bigg.metabolite/acmalt"/>
                  <rdf:li rdf:resource="https://identifiers.org/biocyc/META:CPD-18529"/>
                  <rdf:li rdf:resource="https://identifiers.org/kegg.compound/C02130"/>
                  <rdf:li rdf:resource="https://identifiers.org/kegg.glycan/G10592"/>
                  <rdf:li rdf:resource="https://identifiers.org/metanetx.chemical/MNXM3135"/>
                  <rdf:li rdf:resource="https://identifiers.org/seed.compound/cpd01441"/>
                </rdf:Bag>
              </bqbiol:is>
            </rdf:Description>
          </rdf:RDF>
        </annotation>
      </species>
      <species metaid="meta_M_acmam_c" id="M_acmam_c" name="N-Acetyl-D-muramoate" compartment="c" hasOnlySubstanceUnits="false" boundaryCondition="false" constant="false" fbc:charge="-1" fbc:chemicalFormula="C11H18NO8">
        <annotation>
          <rdf:RDF xmlns:rdf="http://www.w3.org/1999/02/22-rdf-syntax-ns#" xmlns:dcterms="http://purl.org/dc/terms/" xmlns:vCard="http://www.w3.org/2001/vcard-rdf/3.0#" xmlns:vCard4="http://www.w3.org/2006/vcard/ns#" xmlns:bqbiol="http://biomodels.net/biology-qualifiers/" xmlns:bqmodel="http://biomodels.net/model-qualifiers/">
            <rdf:Description rdf:about="#meta_M_acmam_c">
              <bqbiol:is>
                <rdf:Bag>
                  <rdf:li rdf:resource="https://identifiers.org/bigg.metabolite/acmam"/>
                  <rdf:li rdf:resource="https://identifiers.org/metanetx.chemical/MNXM12354"/>
                  <rdf:li rdf:resource="https://identifiers.org/seed.compound/cpd03485"/>
                </rdf:Bag>
              </bqbiol:is>
            </rdf:Description>
          </rdf:RDF>
        </annotation>
      </species>
      <species metaid="meta_M_acmama_c" id="M_acmama_c" name="N-Acetyl-D-muramoyl-L-alanine" compartment="c" hasOnlySubstanceUnits="false" boundaryCondition="false" constant="false" fbc:charge="-1" fbc:chemicalFormula="C14H23N2O9">
        <annotation>
          <rdf:RDF xmlns:rdf="http://www.w3.org/1999/02/22-rdf-syntax-ns#" xmlns:dcterms="http://purl.org/dc/terms/" xmlns:vCard="http://www.w3.org/2001/vcard-rdf/3.0#" xmlns:vCard4="http://www.w3.org/2006/vcard/ns#" xmlns:bqbiol="http://biomodels.net/biology-qualifiers/" xmlns:bqmodel="http://biomodels.net/model-qualifiers/">
            <rdf:Description rdf:about="#meta_M_acmama_c">
              <bqbiol:is>
                <rdf:Bag>
                  <rdf:li rdf:resource="https://identifiers.org/bigg.metabolite/acmama"/>
                  <rdf:li rdf:resource="https://identifiers.org/chebi/CHEBI:83941"/>
                  <rdf:li rdf:resource="https://identifiers.org/chebi/CHEBI:84933"/>
                  <rdf:li rdf:resource="https://identifiers.org/metanetx.chemical/MNXM4053"/>
                </rdf:Bag>
              </bqbiol:is>
            </rdf:Description>
          </rdf:RDF>
        </annotation>
      </species>
      <species metaid="meta_M_acmana_e" id="M_acmana_e" name="N-Acetyl-D-mannosamine" compartment="e" hasOnlySubstanceUnits="false" boundaryCondition="false" constant="false" fbc:charge="0" fbc:chemicalFormula="C8H15NO6">
        <annotation>
          <rdf:RDF xmlns:rdf="http://www.w3.org/1999/02/22-rdf-syntax-ns#" xmlns:dcterms="http://purl.org/dc/terms/" xmlns:vCard="http://www.w3.org/2001/vcard-rdf/3.0#" xmlns:vCard4="http://www.w3.org/2006/vcard/ns#" xmlns:bqbiol="http://biomodels.net/biology-qualifiers/" xmlns:bqmodel="http://biomodels.net/model-qualifiers/">
            <rdf:Description rdf:about="#meta_M_acmana_e">
              <bqbiol:is>
                <rdf:Bag>
                  <rdf:li rdf:resource="https://identifiers.org/bigg.metabolite/acmana"/>
                  <rdf:li rdf:resource="https://identifiers.org/biocyc/META:N-acetyl-D-mannosamine"/>
                  <rdf:li rdf:resource="https://identifiers.org/chebi/CHEBI:12459"/>
                  <rdf:li rdf:resource="https://identifiers.org/chebi/CHEBI:12573"/>
                  <rdf:li rdf:resource="https://identifiers.org/chebi/CHEBI:17122"/>
                  <rdf:li rdf:resource="https://identifiers.org/chebi/CHEBI:21538"/>
                  <rdf:li rdf:resource="https://identifiers.org/chebi/CHEBI:58019"/>
                  <rdf:li rdf:resource="https://identifiers.org/chebi/CHEBI:63153"/>
                  <rdf:li rdf:resource="https://identifiers.org/chebi/CHEBI:7141"/>
                  <rdf:li rdf:resource="https://identifiers.org/hmdb/HMDB62724"/>
                  <rdf:li rdf:resource="https://identifiers.org/kegg.compound/C00645"/>
                  <rdf:li rdf:resource="https://identifiers.org/metanetx.chemical/MNXM2403"/>
                  <rdf:li rdf:resource="https://identifiers.org/seed.compound/cpd00492"/>
                </rdf:Bag>
              </bqbiol:is>
            </rdf:Description>
          </rdf:RDF>
        </annotation>
      </species>
      <species metaid="meta_M_acmanap_c" id="M_acmanap_c" name="N-Acetyl-D-mannosamine 6-phosphate" compartment="c" hasOnlySubstanceUnits="false" boundaryCondition="false" constant="false" fbc:charge="-2" fbc:chemicalFormula="C8H14NO9P">
        <annotation>
          <rdf:RDF xmlns:rdf="http://www.w3.org/1999/02/22-rdf-syntax-ns#" xmlns:dcterms="http://purl.org/dc/terms/" xmlns:vCard="http://www.w3.org/2001/vcard-rdf/3.0#" xmlns:vCard4="http://www.w3.org/2006/vcard/ns#" xmlns:bqbiol="http://biomodels.net/biology-qualifiers/" xmlns:bqmodel="http://biomodels.net/model-qualifiers/">
            <rdf:Description rdf:about="#meta_M_acmanap_c">
              <bqbiol:is>
                <rdf:Bag>
                  <rdf:li rdf:resource="https://identifiers.org/bigg.metabolite/acmanap"/>
                  <rdf:li rdf:resource="https://identifiers.org/biocyc/META:N-ACETYL-D-MANNOSAMINE-6P"/>
                  <rdf:li rdf:resource="https://identifiers.org/chebi/CHEBI:21539"/>
                  <rdf:li rdf:resource="https://identifiers.org/chebi/CHEBI:28273"/>
                  <rdf:li rdf:resource="https://identifiers.org/chebi/CHEBI:58557"/>
                  <rdf:li rdf:resource="https://identifiers.org/chebi/CHEBI:62168"/>
                  <rdf:li rdf:resource="https://identifiers.org/chebi/CHEBI:7142"/>
                  <rdf:li rdf:resource="https://identifiers.org/hmdb/HMDB01121"/>
                  <rdf:li rdf:resource="https://identifiers.org/kegg.compound/C04257"/>
                  <rdf:li rdf:resource="https://identifiers.org/metanetx.chemical/MNXM4708"/>
                  <rdf:li rdf:resource="https://identifiers.org/seed.compound/cpd02612"/>
                </rdf:Bag>
              </bqbiol:is>
            </rdf:Description>
          </rdf:RDF>
        </annotation>
      </species>
      <species metaid="meta_M_acorn_c" id="M_acorn_c" name="N2-Acetyl-L-ornithine" compartment="c" hasOnlySubstanceUnits="false" boundaryCondition="false" constant="false" fbc:charge="0" fbc:chemicalFormula="C7H14N2O3">
        <annotation>
          <rdf:RDF xmlns:rdf="http://www.w3.org/1999/02/22-rdf-syntax-ns#" xmlns:dcterms="http://purl.org/dc/terms/" xmlns:vCard="http://www.w3.org/2001/vcard-rdf/3.0#" xmlns:vCard4="http://www.w3.org/2006/vcard/ns#" xmlns:bqbiol="http://biomodels.net/biology-qualifiers/" xmlns:bqmodel="http://biomodels.net/model-qualifiers/">
            <rdf:Description rdf:about="#meta_M_acorn_c">
              <bqbiol:is>
                <rdf:Bag>
                  <rdf:li rdf:resource="https://identifiers.org/bigg.metabolite/acorn"/>
                  <rdf:li rdf:resource="https://identifiers.org/biocyc/META:N-ALPHA-ACETYLORNITHINE"/>
                  <rdf:li rdf:resource="https://identifiers.org/chebi/CHEBI:12634"/>
                  <rdf:li rdf:resource="https://identifiers.org/chebi/CHEBI:16543"/>
                  <rdf:li rdf:resource="https://identifiers.org/chebi/CHEBI:21814"/>
                  <rdf:li rdf:resource="https://identifiers.org/chebi/CHEBI:40771"/>
                  <rdf:li rdf:resource="https://identifiers.org/chebi/CHEBI:57805"/>
                  <rdf:li rdf:resource="https://identifiers.org/chebi/CHEBI:7368"/>
                  <rdf:li rdf:resource="https://identifiers.org/hmdb/HMDB03357"/>
                  <rdf:li rdf:resource="https://identifiers.org/hmdb/HMDB06489"/>
                  <rdf:li rdf:resource="https://identifiers.org/kegg.compound/C00437"/>
                  <rdf:li rdf:resource="https://identifiers.org/metanetx.chemical/MNXM817"/>
                  <rdf:li rdf:resource="https://identifiers.org/seed.compound/cpd00342"/>
                </rdf:Bag>
              </bqbiol:is>
            </rdf:Description>
          </rdf:RDF>
        </annotation>
      </species>
      <species metaid="meta_M_acser_c" id="M_acser_c" name="O-Acetyl-L-serine" compartment="c" hasOnlySubstanceUnits="false" boundaryCondition="false" constant="false" fbc:charge="0" fbc:chemicalFormula="C5H9NO4">
        <annotation>
          <rdf:RDF xmlns:rdf="http://www.w3.org/1999/02/22-rdf-syntax-ns#" xmlns:dcterms="http://purl.org/dc/terms/" xmlns:vCard="http://www.w3.org/2001/vcard-rdf/3.0#" xmlns:vCard4="http://www.w3.org/2006/vcard/ns#" xmlns:bqbiol="http://biomodels.net/biology-qualifiers/" xmlns:bqmodel="http://biomodels.net/model-qualifiers/">
            <rdf:Description rdf:about="#meta_M_acser_c">
              <bqbiol:is>
                <rdf:Bag>
                  <rdf:li rdf:resource="https://identifiers.org/bigg.metabolite/acser"/>
                  <rdf:li rdf:resource="https://identifiers.org/biocyc/META:ACETYLSERINE"/>
                  <rdf:li rdf:resource="https://identifiers.org/chebi/CHEBI:12685"/>
                  <rdf:li rdf:resource="https://identifiers.org/chebi/CHEBI:12710"/>
                  <rdf:li rdf:resource="https://identifiers.org/chebi/CHEBI:12724"/>
                  <rdf:li rdf:resource="https://identifiers.org/chebi/CHEBI:17981"/>
                  <rdf:li rdf:resource="https://identifiers.org/chebi/CHEBI:21938"/>
                  <rdf:li rdf:resource="https://identifiers.org/chebi/CHEBI:44568"/>
                  <rdf:li rdf:resource="https://identifiers.org/chebi/CHEBI:58340"/>
                  <rdf:li rdf:resource="https://identifiers.org/chebi/CHEBI:7668"/>
                  <rdf:li rdf:resource="https://identifiers.org/hmdb/HMDB03011"/>
                  <rdf:li rdf:resource="https://identifiers.org/kegg.compound/C00979"/>
                  <rdf:li rdf:resource="https://identifiers.org/metanetx.chemical/MNXM418"/>
                  <rdf:li rdf:resource="https://identifiers.org/seed.compound/cpd00722"/>
                </rdf:Bag>
              </bqbiol:is>
            </rdf:Description>
          </rdf:RDF>
        </annotation>
      </species>
      <species metaid="meta_M_actACP_c" id="M_actACP_c" name="Acetoacetyl acyl carrier protein" compartment="c" hasOnlySubstanceUnits="false" boundaryCondition="false" constant="false" fbc:charge="0" fbc:chemicalFormula="C4H4O2X">
        <annotation>
          <rdf:RDF xmlns:rdf="http://www.w3.org/1999/02/22-rdf-syntax-ns#" xmlns:dcterms="http://purl.org/dc/terms/" xmlns:vCard="http://www.w3.org/2001/vcard-rdf/3.0#" xmlns:vCard4="http://www.w3.org/2006/vcard/ns#" xmlns:bqbiol="http://biomodels.net/biology-qualifiers/" xmlns:bqmodel="http://biomodels.net/model-qualifiers/">
            <rdf:Description rdf:about="#meta_M_actACP_c">
              <bqbiol:is>
                <rdf:Bag>
                  <rdf:li rdf:resource="https://identifiers.org/bigg.metabolite/aaacp"/>
                </rdf:Bag>
              </bqbiol:is>
            </rdf:Description>
          </rdf:RDF>
        </annotation>
      </species>
      <species metaid="meta_M_actn__R_c" id="M_actn__R_c" name=" R  Acetoin C4H8O2" compartment="c" hasOnlySubstanceUnits="false" boundaryCondition="false" constant="false" fbc:charge="0" fbc:chemicalFormula="C4H8O2">
        <annotation>
          <rdf:RDF xmlns:rdf="http://www.w3.org/1999/02/22-rdf-syntax-ns#" xmlns:dcterms="http://purl.org/dc/terms/" xmlns:vCard="http://www.w3.org/2001/vcard-rdf/3.0#" xmlns:vCard4="http://www.w3.org/2006/vcard/ns#" xmlns:bqbiol="http://biomodels.net/biology-qualifiers/" xmlns:bqmodel="http://biomodels.net/model-qualifiers/">
            <rdf:Description rdf:about="#meta_M_actn__R_c">
              <bqbiol:is>
                <rdf:Bag>
                  <rdf:li rdf:resource="https://identifiers.org/bigg.metabolite/actn__R"/>
                  <rdf:li rdf:resource="https://identifiers.org/biocyc/META:CPD-10353"/>
                  <rdf:li rdf:resource="https://identifiers.org/chebi/CHEBI:10968"/>
                  <rdf:li rdf:resource="https://identifiers.org/chebi/CHEBI:10996"/>
                  <rdf:li rdf:resource="https://identifiers.org/chebi/CHEBI:15686"/>
                  <rdf:li rdf:resource="https://identifiers.org/chebi/CHEBI:18680"/>
                  <rdf:li rdf:resource="https://identifiers.org/chebi/CHEBI:335"/>
                  <rdf:li rdf:resource="https://identifiers.org/chebi/CHEBI:43026"/>
                  <rdf:li rdf:resource="https://identifiers.org/kegg.compound/C00810"/>
                  <rdf:li rdf:resource="https://identifiers.org/lipidmaps/LMFA12000064"/>
                  <rdf:li rdf:resource="https://identifiers.org/metanetx.chemical/MNXM664"/>
                  <rdf:li rdf:resource="https://identifiers.org/seed.compound/cpd19008"/>
                </rdf:Bag>
              </bqbiol:is>
            </rdf:Description>
          </rdf:RDF>
        </annotation>
      </species>
      <species metaid="meta_M_actn__R_e" id="M_actn__R_e" name=" R  Acetoin C4H8O2" compartment="e" hasOnlySubstanceUnits="false" boundaryCondition="false" constant="false" fbc:charge="0" fbc:chemicalFormula="C4H8O2">
        <annotation>
          <rdf:RDF xmlns:rdf="http://www.w3.org/1999/02/22-rdf-syntax-ns#" xmlns:dcterms="http://purl.org/dc/terms/" xmlns:vCard="http://www.w3.org/2001/vcard-rdf/3.0#" xmlns:vCard4="http://www.w3.org/2006/vcard/ns#" xmlns:bqbiol="http://biomodels.net/biology-qualifiers/" xmlns:bqmodel="http://biomodels.net/model-qualifiers/">
            <rdf:Description rdf:about="#meta_M_actn__R_e">
              <bqbiol:is>
                <rdf:Bag>
                  <rdf:li rdf:resource="https://identifiers.org/bigg.metabolite/actn__R"/>
                  <rdf:li rdf:resource="https://identifiers.org/biocyc/META:CPD-10353"/>
                  <rdf:li rdf:resource="https://identifiers.org/chebi/CHEBI:10968"/>
                  <rdf:li rdf:resource="https://identifiers.org/chebi/CHEBI:10996"/>
                  <rdf:li rdf:resource="https://identifiers.org/chebi/CHEBI:15686"/>
                  <rdf:li rdf:resource="https://identifiers.org/chebi/CHEBI:18680"/>
                  <rdf:li rdf:resource="https://identifiers.org/chebi/CHEBI:335"/>
                  <rdf:li rdf:resource="https://identifiers.org/chebi/CHEBI:43026"/>
                  <rdf:li rdf:resource="https://identifiers.org/kegg.compound/C00810"/>
                  <rdf:li rdf:resource="https://identifiers.org/lipidmaps/LMFA12000064"/>
                  <rdf:li rdf:resource="https://identifiers.org/metanetx.chemical/MNXM664"/>
                  <rdf:li rdf:resource="https://identifiers.org/seed.compound/cpd19008"/>
                </rdf:Bag>
              </bqbiol:is>
            </rdf:Description>
          </rdf:RDF>
        </annotation>
      </species>
      <species metaid="meta_M_actp_c" id="M_actp_c" name="Acetyl phosphate" compartment="c" hasOnlySubstanceUnits="false" boundaryCondition="false" constant="false" fbc:charge="-2" fbc:chemicalFormula="C2H3O5P">
        <annotation>
          <rdf:RDF xmlns:rdf="http://www.w3.org/1999/02/22-rdf-syntax-ns#" xmlns:dcterms="http://purl.org/dc/terms/" xmlns:vCard="http://www.w3.org/2001/vcard-rdf/3.0#" xmlns:vCard4="http://www.w3.org/2006/vcard/ns#" xmlns:bqbiol="http://biomodels.net/biology-qualifiers/" xmlns:bqmodel="http://biomodels.net/model-qualifiers/">
            <rdf:Description rdf:about="#meta_M_actp_c">
              <bqbiol:is>
                <rdf:Bag>
                  <rdf:li rdf:resource="https://identifiers.org/bigg.metabolite/actp"/>
                  <rdf:li rdf:resource="https://identifiers.org/biocyc/META:ACETYL-P"/>
                  <rdf:li rdf:resource="https://identifiers.org/chebi/CHEBI:13711"/>
                  <rdf:li rdf:resource="https://identifiers.org/chebi/CHEBI:15350"/>
                  <rdf:li rdf:resource="https://identifiers.org/chebi/CHEBI:22191"/>
                  <rdf:li rdf:resource="https://identifiers.org/chebi/CHEBI:2407"/>
                  <rdf:li rdf:resource="https://identifiers.org/chebi/CHEBI:46262"/>
                  <rdf:li rdf:resource="https://identifiers.org/hmdb/HMDB01494"/>
                  <rdf:li rdf:resource="https://identifiers.org/kegg.compound/C00227"/>
                  <rdf:li rdf:resource="https://identifiers.org/metanetx.chemical/MNXM280"/>
                  <rdf:li rdf:resource="https://identifiers.org/seed.compound/cpd00196"/>
                </rdf:Bag>
              </bqbiol:is>
            </rdf:Description>
          </rdf:RDF>
        </annotation>
      </species>
      <species id="M_adcobdam_c" name="Adenosyl cobyrinate diamide" compartment="c" hasOnlySubstanceUnits="false" boundaryCondition="false" constant="false" fbc:charge="-4" fbc:chemicalFormula="C55H68CoN11O15"/>
      <species id="M_adcobhex_c" name="adenosyl-cobyric acid" compartment="c" hasOnlySubstanceUnits="false" boundaryCondition="false" constant="false" fbc:charge="0" fbc:chemicalFormula="C55H76CoN15O11"/>
      <species metaid="meta_M_ade_c" id="M_ade_c" name="Adenine" compartment="c" hasOnlySubstanceUnits="false" boundaryCondition="false" constant="false" fbc:charge="0" fbc:chemicalFormula="C5H5N5">
        <annotation>
          <rdf:RDF xmlns:rdf="http://www.w3.org/1999/02/22-rdf-syntax-ns#" xmlns:dcterms="http://purl.org/dc/terms/" xmlns:vCard="http://www.w3.org/2001/vcard-rdf/3.0#" xmlns:vCard4="http://www.w3.org/2006/vcard/ns#" xmlns:bqbiol="http://biomodels.net/biology-qualifiers/" xmlns:bqmodel="http://biomodels.net/model-qualifiers/">
            <rdf:Description rdf:about="#meta_M_ade_c">
              <bqbiol:is>
                <rdf:Bag>
                  <rdf:li rdf:resource="https://identifiers.org/bigg.metabolite/ade"/>
                  <rdf:li rdf:resource="https://identifiers.org/biocyc/META:ADENINE"/>
                  <rdf:li rdf:resource="https://identifiers.org/biocyc/META:ADENINE-RING"/>
                  <rdf:li rdf:resource="https://identifiers.org/chebi/CHEBI:13733"/>
                  <rdf:li rdf:resource="https://identifiers.org/chebi/CHEBI:16708"/>
                  <rdf:li rdf:resource="https://identifiers.org/chebi/CHEBI:22236"/>
                  <rdf:li rdf:resource="https://identifiers.org/chebi/CHEBI:2470"/>
                  <rdf:li rdf:resource="https://identifiers.org/chebi/CHEBI:40579"/>
                  <rdf:li rdf:resource="https://identifiers.org/hmdb/HMDB00034"/>
                  <rdf:li rdf:resource="https://identifiers.org/kegg.compound/C00147"/>
                  <rdf:li rdf:resource="https://identifiers.org/kegg.drug/D00034"/>
                  <rdf:li rdf:resource="https://identifiers.org/metanetx.chemical/MNXM168"/>
                  <rdf:li rdf:resource="https://identifiers.org/seed.compound/cpd00128"/>
                  <rdf:li rdf:resource="https://identifiers.org/seed.compound/cpd22238"/>
                </rdf:Bag>
              </bqbiol:is>
            </rdf:Description>
          </rdf:RDF>
        </annotation>
      </species>
      <species id="M_ade_e" name="Adenine" compartment="default" hasOnlySubstanceUnits="false" boundaryCondition="false" constant="false" fbc:charge="0" fbc:chemicalFormula="C5H5N5"/>
      <species id="M_adeadocbl_c" name="Pseudo Coenzyme B12 (Co-alpha-[alpha-(adenin-7-yl)]-Co-beta-adenosylcobamide)" hasOnlySubstanceUnits="false" boundaryCondition="false" constant="false" fbc:charge="0" fbc:chemicalFormula="C68H95N21O17PCo"/>
      <species id="M_adeadocblp_c" name="Co-alpha-[alpha-(adenin-9-yl)]-Co-beta-adenosylcobamide 5-phosphate" hasOnlySubstanceUnits="false" boundaryCondition="false" constant="false" fbc:charge="-2" fbc:chemicalFormula="C68H94N21O20P2Co"/>
      <species metaid="meta_M_adn_c" id="M_adn_c" name="Adenosine" compartment="c" hasOnlySubstanceUnits="false" boundaryCondition="false" constant="false" fbc:charge="0" fbc:chemicalFormula="C10H13N5O4">
        <annotation>
          <rdf:RDF xmlns:rdf="http://www.w3.org/1999/02/22-rdf-syntax-ns#" xmlns:dcterms="http://purl.org/dc/terms/" xmlns:vCard="http://www.w3.org/2001/vcard-rdf/3.0#" xmlns:vCard4="http://www.w3.org/2006/vcard/ns#" xmlns:bqbiol="http://biomodels.net/biology-qualifiers/" xmlns:bqmodel="http://biomodels.net/model-qualifiers/">
            <rdf:Description rdf:about="#meta_M_adn_c">
              <bqbiol:is>
                <rdf:Bag>
                  <rdf:li rdf:resource="https://identifiers.org/bigg.metabolite/adn"/>
                  <rdf:li rdf:resource="https://identifiers.org/biocyc/META:ADENOSINE"/>
                  <rdf:li rdf:resource="https://identifiers.org/chebi/CHEBI:13734"/>
                  <rdf:li rdf:resource="https://identifiers.org/chebi/CHEBI:16335"/>
                  <rdf:li rdf:resource="https://identifiers.org/chebi/CHEBI:22237"/>
                  <rdf:li rdf:resource="https://identifiers.org/chebi/CHEBI:2472"/>
                  <rdf:li rdf:resource="https://identifiers.org/chebi/CHEBI:40558"/>
                  <rdf:li rdf:resource="https://identifiers.org/chebi/CHEBI:40825"/>
                  <rdf:li rdf:resource="https://identifiers.org/chebi/CHEBI:40906"/>
                  <rdf:li rdf:resource="https://identifiers.org/chebi/CHEBI:40911"/>
                  <rdf:li rdf:resource="https://identifiers.org/hmdb/HMDB00050"/>
                  <rdf:li rdf:resource="https://identifiers.org/hmdb/HMDB04401"/>
                  <rdf:li rdf:resource="https://identifiers.org/hmdb/HMDB04402"/>
                  <rdf:li rdf:resource="https://identifiers.org/hmdb/HMDB04421"/>
                  <rdf:li rdf:resource="https://identifiers.org/kegg.compound/C00212"/>
                  <rdf:li rdf:resource="https://identifiers.org/kegg.drug/D00045"/>
                  <rdf:li rdf:resource="https://identifiers.org/metanetx.chemical/MNXM212"/>
                  <rdf:li rdf:resource="https://identifiers.org/seed.compound/cpd00182"/>
                </rdf:Bag>
              </bqbiol:is>
            </rdf:Description>
          </rdf:RDF>
        </annotation>
      </species>
      <species metaid="meta_M_adocbi_c" id="M_adocbi_c" name="Adenosyl cobinamide" compartment="c" hasOnlySubstanceUnits="false" boundaryCondition="false" constant="false" fbc:charge="1" fbc:chemicalFormula="C58H84CoN16O11">
        <annotation>
          <rdf:RDF xmlns:rdf="http://www.w3.org/1999/02/22-rdf-syntax-ns#" xmlns:dcterms="http://purl.org/dc/terms/" xmlns:vCard="http://www.w3.org/2001/vcard-rdf/3.0#" xmlns:vCard4="http://www.w3.org/2006/vcard/ns#" xmlns:bqbiol="http://biomodels.net/biology-qualifiers/" xmlns:bqmodel="http://biomodels.net/model-qualifiers/">
            <rdf:Description rdf:about="#meta_M_adocbi_c">
              <bqbiol:is>
                <rdf:Bag>
                  <rdf:li rdf:resource="https://identifiers.org/bigg.metabolite/adocbi"/>
                  <rdf:li rdf:resource="https://identifiers.org/biocyc/META:ADENOSYLCOBINAMIDE"/>
                  <rdf:li rdf:resource="https://identifiers.org/hmdb/HMDB06903"/>
                  <rdf:li rdf:resource="https://identifiers.org/hmdb/HMDB06964"/>
                  <rdf:li rdf:resource="https://identifiers.org/kegg.compound/C06508"/>
                  <rdf:li rdf:resource="https://identifiers.org/metanetx.chemical/MNXM90790"/>
                  <rdf:li rdf:resource="https://identifiers.org/seed.compound/cpd03918"/>
                </rdf:Bag>
              </bqbiol:is>
            </rdf:Description>
          </rdf:RDF>
        </annotation>
      </species>
      <species metaid="meta_M_adocbip_c" id="M_adocbip_c" name="Adenosyl cobinamide phosphate" compartment="c" hasOnlySubstanceUnits="false" boundaryCondition="false" constant="false" fbc:charge="-1" fbc:chemicalFormula="C58H83CoN16O14P">
        <annotation>
          <rdf:RDF xmlns:rdf="http://www.w3.org/1999/02/22-rdf-syntax-ns#" xmlns:dcterms="http://purl.org/dc/terms/" xmlns:vCard="http://www.w3.org/2001/vcard-rdf/3.0#" xmlns:vCard4="http://www.w3.org/2006/vcard/ns#" xmlns:bqbiol="http://biomodels.net/biology-qualifiers/" xmlns:bqmodel="http://biomodels.net/model-qualifiers/">
            <rdf:Description rdf:about="#meta_M_adocbip_c">
              <bqbiol:is>
                <rdf:Bag>
                  <rdf:li rdf:resource="https://identifiers.org/bigg.metabolite/adocbip"/>
                  <rdf:li rdf:resource="https://identifiers.org/biocyc/META:ADENOSYLCOBINAMIDE-P"/>
                  <rdf:li rdf:resource="https://identifiers.org/chebi/CHEBI:2481"/>
                  <rdf:li rdf:resource="https://identifiers.org/chebi/CHEBI:58502"/>
                  <rdf:li rdf:resource="https://identifiers.org/hmdb/HMDB12184"/>
                  <rdf:li rdf:resource="https://identifiers.org/kegg.compound/C06509"/>
                  <rdf:li rdf:resource="https://identifiers.org/metanetx.chemical/MNXM856"/>
                  <rdf:li rdf:resource="https://identifiers.org/seed.compound/cpd03919"/>
                </rdf:Bag>
              </bqbiol:is>
            </rdf:Description>
          </rdf:RDF>
        </annotation>
      </species>
      <species metaid="meta_M_adocbl_c" id="M_adocbl_c" name="Cobamide coenzyme" compartment="c" hasOnlySubstanceUnits="false" boundaryCondition="false" constant="false" fbc:charge="0" fbc:chemicalFormula="C72H100CoN18O17P">
        <annotation>
          <rdf:RDF xmlns:rdf="http://www.w3.org/1999/02/22-rdf-syntax-ns#" xmlns:dcterms="http://purl.org/dc/terms/" xmlns:vCard="http://www.w3.org/2001/vcard-rdf/3.0#" xmlns:vCard4="http://www.w3.org/2006/vcard/ns#" xmlns:bqbiol="http://biomodels.net/biology-qualifiers/" xmlns:bqmodel="http://biomodels.net/model-qualifiers/">
            <rdf:Description rdf:about="#meta_M_adocbl_c">
              <bqbiol:is>
                <rdf:Bag>
                  <rdf:li rdf:resource="https://identifiers.org/bigg.metabolite/adocbl"/>
                  <rdf:li rdf:resource="https://identifiers.org/biocyc/META:ADENOSYLCOBALAMIN"/>
                  <rdf:li rdf:resource="https://identifiers.org/hmdb/HMDB02086"/>
                  <rdf:li rdf:resource="https://identifiers.org/kegg.compound/C00194"/>
                  <rdf:li rdf:resource="https://identifiers.org/kegg.drug/D00042"/>
                  <rdf:li rdf:resource="https://identifiers.org/metanetx.chemical/MNXM90703"/>
                  <rdf:li rdf:resource="https://identifiers.org/seed.compound/cpd00166"/>
                </rdf:Bag>
              </bqbiol:is>
            </rdf:Description>
          </rdf:RDF>
        </annotation>
      </species>
      <species metaid="meta_M_adp_c" id="M_adp_c" name="ADP C10H12N5O10P2" compartment="c" hasOnlySubstanceUnits="false" boundaryCondition="false" constant="false" fbc:charge="-3" fbc:chemicalFormula="C10H12N5O10P2">
        <annotation>
          <rdf:RDF xmlns:rdf="http://www.w3.org/1999/02/22-rdf-syntax-ns#" xmlns:dcterms="http://purl.org/dc/terms/" xmlns:vCard="http://www.w3.org/2001/vcard-rdf/3.0#" xmlns:vCard4="http://www.w3.org/2006/vcard/ns#" xmlns:bqbiol="http://biomodels.net/biology-qualifiers/" xmlns:bqmodel="http://biomodels.net/model-qualifiers/">
            <rdf:Description rdf:about="#meta_M_adp_c">
              <bqbiol:is>
                <rdf:Bag>
                  <rdf:li rdf:resource="https://identifiers.org/bigg.metabolite/adp"/>
                  <rdf:li rdf:resource="https://identifiers.org/biocyc/META:ADP"/>
                  <rdf:li rdf:resource="https://identifiers.org/biocyc/META:CPD0-1651"/>
                  <rdf:li rdf:resource="https://identifiers.org/chebi/CHEBI:13222"/>
                  <rdf:li rdf:resource="https://identifiers.org/chebi/CHEBI:16761"/>
                  <rdf:li rdf:resource="https://identifiers.org/chebi/CHEBI:22244"/>
                  <rdf:li rdf:resource="https://identifiers.org/chebi/CHEBI:2342"/>
                  <rdf:li rdf:resource="https://identifiers.org/chebi/CHEBI:40553"/>
                  <rdf:li rdf:resource="https://identifiers.org/chebi/CHEBI:456216"/>
                  <rdf:li rdf:resource="https://identifiers.org/chebi/CHEBI:87518"/>
                  <rdf:li rdf:resource="https://identifiers.org/hmdb/HMDB01341"/>
                  <rdf:li rdf:resource="https://identifiers.org/kegg.compound/C00008"/>
                  <rdf:li rdf:resource="https://identifiers.org/kegg.glycan/G11113"/>
                  <rdf:li rdf:resource="https://identifiers.org/metanetx.chemical/MNXM7"/>
                  <rdf:li rdf:resource="https://identifiers.org/seed.compound/cpd00008"/>
                </rdf:Bag>
              </bqbiol:is>
            </rdf:Description>
          </rdf:RDF>
        </annotation>
      </species>
      <species metaid="meta_M_adprib_c" id="M_adprib_c" name="ADPribose C15H21N5O14P2" compartment="c" hasOnlySubstanceUnits="false" boundaryCondition="false" constant="false" fbc:charge="-2" fbc:chemicalFormula="C15H21N5O14P2">
        <annotation>
          <rdf:RDF xmlns:rdf="http://www.w3.org/1999/02/22-rdf-syntax-ns#" xmlns:dcterms="http://purl.org/dc/terms/" xmlns:vCard="http://www.w3.org/2001/vcard-rdf/3.0#" xmlns:vCard4="http://www.w3.org/2006/vcard/ns#" xmlns:bqbiol="http://biomodels.net/biology-qualifiers/" xmlns:bqmodel="http://biomodels.net/model-qualifiers/">
            <rdf:Description rdf:about="#meta_M_adprib_c">
              <bqbiol:is>
                <rdf:Bag>
                  <rdf:li rdf:resource="https://identifiers.org/bigg.metabolite/adprib"/>
                  <rdf:li rdf:resource="https://identifiers.org/biocyc/META:ADENOSINE_DIPHOSPHATE_RIBOSE"/>
                  <rdf:li rdf:resource="https://identifiers.org/chebi/CHEBI:13231"/>
                  <rdf:li rdf:resource="https://identifiers.org/chebi/CHEBI:16960"/>
                  <rdf:li rdf:resource="https://identifiers.org/chebi/CHEBI:20850"/>
                  <rdf:li rdf:resource="https://identifiers.org/chebi/CHEBI:2351"/>
                  <rdf:li rdf:resource="https://identifiers.org/chebi/CHEBI:32889"/>
                  <rdf:li rdf:resource="https://identifiers.org/chebi/CHEBI:40752"/>
                  <rdf:li rdf:resource="https://identifiers.org/chebi/CHEBI:57967"/>
                  <rdf:li rdf:resource="https://identifiers.org/kegg.compound/C00301"/>
                  <rdf:li rdf:resource="https://identifiers.org/kegg.compound/C01882"/>
                  <rdf:li rdf:resource="https://identifiers.org/metanetx.chemical/MNXM48596"/>
                  <rdf:li rdf:resource="https://identifiers.org/seed.compound/cpd00251"/>
                  <rdf:li rdf:resource="https://identifiers.org/seed.compound/cpd01296"/>
                </rdf:Bag>
              </bqbiol:is>
            </rdf:Description>
          </rdf:RDF>
        </annotation>
      </species>
      <species metaid="meta_M_agdpcbi_c" id="M_agdpcbi_c" name="Adenosine-GDP-cobinamide" compartment="c" hasOnlySubstanceUnits="false" boundaryCondition="false" constant="false" fbc:charge="-1" fbc:chemicalFormula="C68H95CoN21O21P2">
        <annotation>
          <rdf:RDF xmlns:rdf="http://www.w3.org/1999/02/22-rdf-syntax-ns#" xmlns:dcterms="http://purl.org/dc/terms/" xmlns:vCard="http://www.w3.org/2001/vcard-rdf/3.0#" xmlns:vCard4="http://www.w3.org/2006/vcard/ns#" xmlns:bqbiol="http://biomodels.net/biology-qualifiers/" xmlns:bqmodel="http://biomodels.net/model-qualifiers/">
            <rdf:Description rdf:about="#meta_M_agdpcbi_c">
              <bqbiol:is>
                <rdf:Bag>
                  <rdf:li rdf:resource="https://identifiers.org/bigg.metabolite/agdpcbi"/>
                  <rdf:li rdf:resource="https://identifiers.org/biocyc/META:ADENOSYLCOBINAMIDE-GDP"/>
                  <rdf:li rdf:resource="https://identifiers.org/chebi/CHEBI:2479"/>
                  <rdf:li rdf:resource="https://identifiers.org/chebi/CHEBI:60487"/>
                  <rdf:li rdf:resource="https://identifiers.org/hmdb/HMDB12185"/>
                  <rdf:li rdf:resource="https://identifiers.org/kegg.compound/C06510"/>
                  <rdf:li rdf:resource="https://identifiers.org/metanetx.chemical/MNXM1105"/>
                  <rdf:li rdf:resource="https://identifiers.org/seed.compound/cpd03920"/>
                </rdf:Bag>
              </bqbiol:is>
            </rdf:Description>
          </rdf:RDF>
        </annotation>
      </species>
      <species metaid="meta_M_agly3p_LRE_c" id="M_agly3p_LRE_c" name="1 Acyl sn glycerol 3 phosphate  lactis specific " compartment="c" hasOnlySubstanceUnits="false" boundaryCondition="false" constant="false" fbc:charge="-200" fbc:chemicalFormula="C2010H3799O700P100">
        <annotation>
          <rdf:RDF xmlns:rdf="http://www.w3.org/1999/02/22-rdf-syntax-ns#" xmlns:dcterms="http://purl.org/dc/terms/" xmlns:vCard="http://www.w3.org/2001/vcard-rdf/3.0#" xmlns:vCard4="http://www.w3.org/2006/vcard/ns#" xmlns:bqbiol="http://biomodels.net/biology-qualifiers/" xmlns:bqmodel="http://biomodels.net/model-qualifiers/">
            <rdf:Description rdf:about="#meta_M_agly3p_LRE_c">
              <bqbiol:is>
                <rdf:Bag>
                  <rdf:li rdf:resource="https://identifiers.org/bigg.metabolite/agly3p_LLA"/>
                </rdf:Bag>
              </bqbiol:is>
            </rdf:Description>
          </rdf:RDF>
        </annotation>
      </species>
      <species metaid="meta_M_ahcys_c" id="M_ahcys_c" name="S-Adenosyl-L-homocysteine" compartment="c" hasOnlySubstanceUnits="false" boundaryCondition="false" constant="false" fbc:charge="0" fbc:chemicalFormula="C14H20N6O5S">
        <annotation>
          <rdf:RDF xmlns:rdf="http://www.w3.org/1999/02/22-rdf-syntax-ns#" xmlns:dcterms="http://purl.org/dc/terms/" xmlns:vCard="http://www.w3.org/2001/vcard-rdf/3.0#" xmlns:vCard4="http://www.w3.org/2006/vcard/ns#" xmlns:bqbiol="http://biomodels.net/biology-qualifiers/" xmlns:bqmodel="http://biomodels.net/model-qualifiers/">
            <rdf:Description rdf:about="#meta_M_ahcys_c">
              <bqbiol:is>
                <rdf:Bag>
                  <rdf:li rdf:resource="https://identifiers.org/bigg.metabolite/ahcys"/>
                  <rdf:li rdf:resource="https://identifiers.org/biocyc/META:ADENOSYL-HOMO-CYS"/>
                  <rdf:li rdf:resource="https://identifiers.org/chebi/CHEBI:12741"/>
                  <rdf:li rdf:resource="https://identifiers.org/chebi/CHEBI:12759"/>
                  <rdf:li rdf:resource="https://identifiers.org/chebi/CHEBI:12761"/>
                  <rdf:li rdf:resource="https://identifiers.org/chebi/CHEBI:16680"/>
                  <rdf:li rdf:resource="https://identifiers.org/chebi/CHEBI:22034"/>
                  <rdf:li rdf:resource="https://identifiers.org/chebi/CHEBI:45495"/>
                  <rdf:li rdf:resource="https://identifiers.org/chebi/CHEBI:57856"/>
                  <rdf:li rdf:resource="https://identifiers.org/chebi/CHEBI:67009"/>
                  <rdf:li rdf:resource="https://identifiers.org/chebi/CHEBI:8945"/>
                  <rdf:li rdf:resource="https://identifiers.org/hmdb/HMDB00939"/>
                  <rdf:li rdf:resource="https://identifiers.org/kegg.compound/C00021"/>
                  <rdf:li rdf:resource="https://identifiers.org/metanetx.chemical/MNXM19"/>
                  <rdf:li rdf:resource="https://identifiers.org/seed.compound/cpd00019"/>
                </rdf:Bag>
              </bqbiol:is>
            </rdf:Description>
          </rdf:RDF>
        </annotation>
      </species>
      <species metaid="meta_M_ahdt_c" id="M_ahdt_c" name="2-Amino-4-hydroxy-6-(erythro-1,2,3-trihydroxypropyl)dihydropteridine triphosphate" compartment="c" hasOnlySubstanceUnits="false" boundaryCondition="false" constant="false" fbc:charge="-4" fbc:chemicalFormula="C9H12N5O13P3">
        <annotation>
          <rdf:RDF xmlns:rdf="http://www.w3.org/1999/02/22-rdf-syntax-ns#" xmlns:dcterms="http://purl.org/dc/terms/" xmlns:vCard="http://www.w3.org/2001/vcard-rdf/3.0#" xmlns:vCard4="http://www.w3.org/2006/vcard/ns#" xmlns:bqbiol="http://biomodels.net/biology-qualifiers/" xmlns:bqmodel="http://biomodels.net/model-qualifiers/">
            <rdf:Description rdf:about="#meta_M_ahdt_c">
              <bqbiol:is>
                <rdf:Bag>
                  <rdf:li rdf:resource="https://identifiers.org/bigg.metabolite/ahdt"/>
                  <rdf:li rdf:resource="https://identifiers.org/biocyc/META:DIHYDRONEOPTERIN-P3"/>
                  <rdf:li rdf:resource="https://identifiers.org/chebi/CHEBI:1002"/>
                  <rdf:li rdf:resource="https://identifiers.org/chebi/CHEBI:11509"/>
                  <rdf:li rdf:resource="https://identifiers.org/chebi/CHEBI:12201"/>
                  <rdf:li rdf:resource="https://identifiers.org/chebi/CHEBI:18372"/>
                  <rdf:li rdf:resource="https://identifiers.org/chebi/CHEBI:19455"/>
                  <rdf:li rdf:resource="https://identifiers.org/chebi/CHEBI:20684"/>
                  <rdf:li rdf:resource="https://identifiers.org/chebi/CHEBI:28069"/>
                  <rdf:li rdf:resource="https://identifiers.org/chebi/CHEBI:58462"/>
                  <rdf:li rdf:resource="https://identifiers.org/hmdb/HMDB00980"/>
                  <rdf:li rdf:resource="https://identifiers.org/hmdb/HMDB01144"/>
                  <rdf:li rdf:resource="https://identifiers.org/hmdb/HMDB12181"/>
                  <rdf:li rdf:resource="https://identifiers.org/kegg.compound/C04895"/>
                  <rdf:li rdf:resource="https://identifiers.org/metanetx.chemical/MNXM397"/>
                  <rdf:li rdf:resource="https://identifiers.org/seed.compound/cpd02978"/>
                </rdf:Bag>
              </bqbiol:is>
            </rdf:Description>
          </rdf:RDF>
        </annotation>
      </species>
      <species metaid="meta_M_aicar_c" id="M_aicar_c" name="5-Amino-1-(5-Phospho-D-ribosyl)imidazole-4-carboxamide" compartment="c" hasOnlySubstanceUnits="false" boundaryCondition="false" constant="false" fbc:charge="-2" fbc:chemicalFormula="C9H13N4O8P">
        <annotation>
          <rdf:RDF xmlns:rdf="http://www.w3.org/1999/02/22-rdf-syntax-ns#" xmlns:dcterms="http://purl.org/dc/terms/" xmlns:vCard="http://www.w3.org/2001/vcard-rdf/3.0#" xmlns:vCard4="http://www.w3.org/2006/vcard/ns#" xmlns:bqbiol="http://biomodels.net/biology-qualifiers/" xmlns:bqmodel="http://biomodels.net/model-qualifiers/">
            <rdf:Description rdf:about="#meta_M_aicar_c">
              <bqbiol:is>
                <rdf:Bag>
                  <rdf:li rdf:resource="https://identifiers.org/bigg.metabolite/aicar"/>
                  <rdf:li rdf:resource="https://identifiers.org/biocyc/META:AICAR"/>
                  <rdf:li rdf:resource="https://identifiers.org/chebi/CHEBI:12102"/>
                  <rdf:li rdf:resource="https://identifiers.org/chebi/CHEBI:18406"/>
                  <rdf:li rdf:resource="https://identifiers.org/chebi/CHEBI:18966"/>
                  <rdf:li rdf:resource="https://identifiers.org/chebi/CHEBI:40739"/>
                  <rdf:li rdf:resource="https://identifiers.org/chebi/CHEBI:573"/>
                  <rdf:li rdf:resource="https://identifiers.org/chebi/CHEBI:58475"/>
                  <rdf:li rdf:resource="https://identifiers.org/hmdb/HMDB01517"/>
                  <rdf:li rdf:resource="https://identifiers.org/kegg.compound/C04677"/>
                  <rdf:li rdf:resource="https://identifiers.org/metanetx.chemical/MNXM365"/>
                  <rdf:li rdf:resource="https://identifiers.org/seed.compound/cpd02851"/>
                </rdf:Bag>
              </bqbiol:is>
            </rdf:Description>
          </rdf:RDF>
        </annotation>
      </species>
      <species metaid="meta_M_air_c" id="M_air_c" name="5-amino-1-(5-phospho-D-ribosyl)imidazole" compartment="c" hasOnlySubstanceUnits="false" boundaryCondition="false" constant="false" fbc:charge="-2" fbc:chemicalFormula="C8H12N3O7P">
        <annotation>
          <rdf:RDF xmlns:rdf="http://www.w3.org/1999/02/22-rdf-syntax-ns#" xmlns:dcterms="http://purl.org/dc/terms/" xmlns:vCard="http://www.w3.org/2001/vcard-rdf/3.0#" xmlns:vCard4="http://www.w3.org/2006/vcard/ns#" xmlns:bqbiol="http://biomodels.net/biology-qualifiers/" xmlns:bqmodel="http://biomodels.net/model-qualifiers/">
            <rdf:Description rdf:about="#meta_M_air_c">
              <bqbiol:is>
                <rdf:Bag>
                  <rdf:li rdf:resource="https://identifiers.org/bigg.metabolite/air"/>
                  <rdf:li rdf:resource="https://identifiers.org/chebi/CHEBI:12101"/>
                  <rdf:li rdf:resource="https://identifiers.org/chebi/CHEBI:18969"/>
                  <rdf:li rdf:resource="https://identifiers.org/chebi/CHEBI:2655"/>
                  <rdf:li rdf:resource="https://identifiers.org/chebi/CHEBI:28843"/>
                  <rdf:li rdf:resource="https://identifiers.org/chebi/CHEBI:58592"/>
                  <rdf:li rdf:resource="https://identifiers.org/hmdb/HMDB62575"/>
                  <rdf:li rdf:resource="https://identifiers.org/metanetx.chemical/MNXM162266"/>
                </rdf:Bag>
              </bqbiol:is>
            </rdf:Description>
          </rdf:RDF>
        </annotation>
      </species>
      <species metaid="meta_M_akg_c" id="M_akg_c" name="2-Oxoglutarate" compartment="c" hasOnlySubstanceUnits="false" boundaryCondition="false" constant="false" fbc:charge="-2" fbc:chemicalFormula="C5H4O5">
        <annotation>
          <rdf:RDF xmlns:rdf="http://www.w3.org/1999/02/22-rdf-syntax-ns#" xmlns:dcterms="http://purl.org/dc/terms/" xmlns:vCard="http://www.w3.org/2001/vcard-rdf/3.0#" xmlns:vCard4="http://www.w3.org/2006/vcard/ns#" xmlns:bqbiol="http://biomodels.net/biology-qualifiers/" xmlns:bqmodel="http://biomodels.net/model-qualifiers/">
            <rdf:Description rdf:about="#meta_M_akg_c">
              <bqbiol:is>
                <rdf:Bag>
                  <rdf:li rdf:resource="https://identifiers.org/bigg.metabolite/akg"/>
                  <rdf:li rdf:resource="https://identifiers.org/biocyc/META:2-KETOGLUTARATE"/>
                  <rdf:li rdf:resource="https://identifiers.org/biocyc/META:CPD-16852"/>
                  <rdf:li rdf:resource="https://identifiers.org/chebi/CHEBI:11638"/>
                  <rdf:li rdf:resource="https://identifiers.org/chebi/CHEBI:1253"/>
                  <rdf:li rdf:resource="https://identifiers.org/chebi/CHEBI:16810"/>
                  <rdf:li rdf:resource="https://identifiers.org/chebi/CHEBI:19748"/>
                  <rdf:li rdf:resource="https://identifiers.org/chebi/CHEBI:19749"/>
                  <rdf:li rdf:resource="https://identifiers.org/chebi/CHEBI:30915"/>
                  <rdf:li rdf:resource="https://identifiers.org/chebi/CHEBI:30916"/>
                  <rdf:li rdf:resource="https://identifiers.org/chebi/CHEBI:40661"/>
                  <rdf:li rdf:resource="https://identifiers.org/hmdb/HMDB62781"/>
                  <rdf:li rdf:resource="https://identifiers.org/kegg.compound/C00026"/>
                  <rdf:li rdf:resource="https://identifiers.org/metanetx.chemical/MNXM20"/>
                  <rdf:li rdf:resource="https://identifiers.org/seed.compound/cpd00024"/>
                </rdf:Bag>
              </bqbiol:is>
            </rdf:Description>
          </rdf:RDF>
        </annotation>
      </species>
      <species metaid="meta_M_akg_e" id="M_akg_e" name="2-Oxoglutarate" compartment="e" hasOnlySubstanceUnits="false" boundaryCondition="false" constant="false" fbc:charge="-2" fbc:chemicalFormula="C5H4O5">
        <annotation>
          <rdf:RDF xmlns:rdf="http://www.w3.org/1999/02/22-rdf-syntax-ns#" xmlns:dcterms="http://purl.org/dc/terms/" xmlns:vCard="http://www.w3.org/2001/vcard-rdf/3.0#" xmlns:vCard4="http://www.w3.org/2006/vcard/ns#" xmlns:bqbiol="http://biomodels.net/biology-qualifiers/" xmlns:bqmodel="http://biomodels.net/model-qualifiers/">
            <rdf:Description rdf:about="#meta_M_akg_e">
              <bqbiol:is>
                <rdf:Bag>
                  <rdf:li rdf:resource="https://identifiers.org/bigg.metabolite/akg"/>
                  <rdf:li rdf:resource="https://identifiers.org/biocyc/META:2-KETOGLUTARATE"/>
                  <rdf:li rdf:resource="https://identifiers.org/biocyc/META:CPD-16852"/>
                  <rdf:li rdf:resource="https://identifiers.org/chebi/CHEBI:11638"/>
                  <rdf:li rdf:resource="https://identifiers.org/chebi/CHEBI:1253"/>
                  <rdf:li rdf:resource="https://identifiers.org/chebi/CHEBI:16810"/>
                  <rdf:li rdf:resource="https://identifiers.org/chebi/CHEBI:19748"/>
                  <rdf:li rdf:resource="https://identifiers.org/chebi/CHEBI:19749"/>
                  <rdf:li rdf:resource="https://identifiers.org/chebi/CHEBI:30915"/>
                  <rdf:li rdf:resource="https://identifiers.org/chebi/CHEBI:30916"/>
                  <rdf:li rdf:resource="https://identifiers.org/chebi/CHEBI:40661"/>
                  <rdf:li rdf:resource="https://identifiers.org/hmdb/HMDB62781"/>
                  <rdf:li rdf:resource="https://identifiers.org/kegg.compound/C00026"/>
                  <rdf:li rdf:resource="https://identifiers.org/metanetx.chemical/MNXM20"/>
                  <rdf:li rdf:resource="https://identifiers.org/seed.compound/cpd00024"/>
                </rdf:Bag>
              </bqbiol:is>
            </rdf:Description>
          </rdf:RDF>
        </annotation>
      </species>
      <species metaid="meta_M_ala__D_c" id="M_ala__D_c" name="D-Alanine" compartment="c" hasOnlySubstanceUnits="false" boundaryCondition="false" constant="false" fbc:charge="0" fbc:chemicalFormula="C3H7NO2">
        <annotation>
          <rdf:RDF xmlns:rdf="http://www.w3.org/1999/02/22-rdf-syntax-ns#" xmlns:dcterms="http://purl.org/dc/terms/" xmlns:vCard="http://www.w3.org/2001/vcard-rdf/3.0#" xmlns:vCard4="http://www.w3.org/2006/vcard/ns#" xmlns:bqbiol="http://biomodels.net/biology-qualifiers/" xmlns:bqmodel="http://biomodels.net/model-qualifiers/">
            <rdf:Description rdf:about="#meta_M_ala__D_c">
              <bqbiol:is>
                <rdf:Bag>
                  <rdf:li rdf:resource="https://identifiers.org/bigg.metabolite/ala__D"/>
                  <rdf:li rdf:resource="https://identifiers.org/biocyc/META:D-ALANINE"/>
                  <rdf:li rdf:resource="https://identifiers.org/chebi/CHEBI:10840"/>
                  <rdf:li rdf:resource="https://identifiers.org/chebi/CHEBI:12899"/>
                  <rdf:li rdf:resource="https://identifiers.org/chebi/CHEBI:15570"/>
                  <rdf:li rdf:resource="https://identifiers.org/chebi/CHEBI:20893"/>
                  <rdf:li rdf:resource="https://identifiers.org/chebi/CHEBI:32435"/>
                  <rdf:li rdf:resource="https://identifiers.org/chebi/CHEBI:32436"/>
                  <rdf:li rdf:resource="https://identifiers.org/chebi/CHEBI:4087"/>
                  <rdf:li rdf:resource="https://identifiers.org/chebi/CHEBI:41756"/>
                  <rdf:li rdf:resource="https://identifiers.org/chebi/CHEBI:41798"/>
                  <rdf:li rdf:resource="https://identifiers.org/chebi/CHEBI:41848"/>
                  <rdf:li rdf:resource="https://identifiers.org/chebi/CHEBI:41877"/>
                  <rdf:li rdf:resource="https://identifiers.org/chebi/CHEBI:57416"/>
                  <rdf:li rdf:resource="https://identifiers.org/hmdb/HMDB01310"/>
                  <rdf:li rdf:resource="https://identifiers.org/kegg.compound/C00133"/>
                  <rdf:li rdf:resource="https://identifiers.org/metanetx.chemical/MNXM156"/>
                  <rdf:li rdf:resource="https://identifiers.org/seed.compound/cpd00117"/>
                </rdf:Bag>
              </bqbiol:is>
            </rdf:Description>
          </rdf:RDF>
        </annotation>
      </species>
      <species metaid="meta_M_ala__D_e" id="M_ala__D_e" name="D-Alanine" compartment="e" hasOnlySubstanceUnits="false" boundaryCondition="false" constant="false" fbc:charge="0" fbc:chemicalFormula="C3H7NO2">
        <annotation>
          <rdf:RDF xmlns:rdf="http://www.w3.org/1999/02/22-rdf-syntax-ns#" xmlns:dcterms="http://purl.org/dc/terms/" xmlns:vCard="http://www.w3.org/2001/vcard-rdf/3.0#" xmlns:vCard4="http://www.w3.org/2006/vcard/ns#" xmlns:bqbiol="http://biomodels.net/biology-qualifiers/" xmlns:bqmodel="http://biomodels.net/model-qualifiers/">
            <rdf:Description rdf:about="#meta_M_ala__D_e">
              <bqbiol:is>
                <rdf:Bag>
                  <rdf:li rdf:resource="https://identifiers.org/bigg.metabolite/ala__D"/>
                  <rdf:li rdf:resource="https://identifiers.org/biocyc/META:D-ALANINE"/>
                  <rdf:li rdf:resource="https://identifiers.org/chebi/CHEBI:10840"/>
                  <rdf:li rdf:resource="https://identifiers.org/chebi/CHEBI:12899"/>
                  <rdf:li rdf:resource="https://identifiers.org/chebi/CHEBI:15570"/>
                  <rdf:li rdf:resource="https://identifiers.org/chebi/CHEBI:20893"/>
                  <rdf:li rdf:resource="https://identifiers.org/chebi/CHEBI:32435"/>
                  <rdf:li rdf:resource="https://identifiers.org/chebi/CHEBI:32436"/>
                  <rdf:li rdf:resource="https://identifiers.org/chebi/CHEBI:4087"/>
                  <rdf:li rdf:resource="https://identifiers.org/chebi/CHEBI:41756"/>
                  <rdf:li rdf:resource="https://identifiers.org/chebi/CHEBI:41798"/>
                  <rdf:li rdf:resource="https://identifiers.org/chebi/CHEBI:41848"/>
                  <rdf:li rdf:resource="https://identifiers.org/chebi/CHEBI:41877"/>
                  <rdf:li rdf:resource="https://identifiers.org/chebi/CHEBI:57416"/>
                  <rdf:li rdf:resource="https://identifiers.org/hmdb/HMDB01310"/>
                  <rdf:li rdf:resource="https://identifiers.org/kegg.compound/C00133"/>
                  <rdf:li rdf:resource="https://identifiers.org/metanetx.chemical/MNXM156"/>
                  <rdf:li rdf:resource="https://identifiers.org/seed.compound/cpd00117"/>
                </rdf:Bag>
              </bqbiol:is>
            </rdf:Description>
          </rdf:RDF>
        </annotation>
      </species>
      <species metaid="meta_M_ala__L_c" id="M_ala__L_c" name="L-Alanine" compartment="c" hasOnlySubstanceUnits="false" boundaryCondition="false" constant="false" fbc:charge="0" fbc:chemicalFormula="C3H7NO2">
        <annotation>
          <rdf:RDF xmlns:rdf="http://www.w3.org/1999/02/22-rdf-syntax-ns#" xmlns:dcterms="http://purl.org/dc/terms/" xmlns:vCard="http://www.w3.org/2001/vcard-rdf/3.0#" xmlns:vCard4="http://www.w3.org/2006/vcard/ns#" xmlns:bqbiol="http://biomodels.net/biology-qualifiers/" xmlns:bqmodel="http://biomodels.net/model-qualifiers/">
            <rdf:Description rdf:about="#meta_M_ala__L_c">
              <bqbiol:is>
                <rdf:Bag>
                  <rdf:li rdf:resource="https://identifiers.org/bigg.metabolite/ala__L"/>
                  <rdf:li rdf:resource="https://identifiers.org/biocyc/META:L-ALPHA-ALANINE"/>
                  <rdf:li rdf:resource="https://identifiers.org/chebi/CHEBI:13069"/>
                  <rdf:li rdf:resource="https://identifiers.org/chebi/CHEBI:132498"/>
                  <rdf:li rdf:resource="https://identifiers.org/chebi/CHEBI:13748"/>
                  <rdf:li rdf:resource="https://identifiers.org/chebi/CHEBI:16449"/>
                  <rdf:li rdf:resource="https://identifiers.org/chebi/CHEBI:16977"/>
                  <rdf:li rdf:resource="https://identifiers.org/chebi/CHEBI:21216"/>
                  <rdf:li rdf:resource="https://identifiers.org/chebi/CHEBI:22277"/>
                  <rdf:li rdf:resource="https://identifiers.org/chebi/CHEBI:2539"/>
                  <rdf:li rdf:resource="https://identifiers.org/chebi/CHEBI:32431"/>
                  <rdf:li rdf:resource="https://identifiers.org/chebi/CHEBI:32432"/>
                  <rdf:li rdf:resource="https://identifiers.org/chebi/CHEBI:32439"/>
                  <rdf:li rdf:resource="https://identifiers.org/chebi/CHEBI:32440"/>
                  <rdf:li rdf:resource="https://identifiers.org/chebi/CHEBI:40734"/>
                  <rdf:li rdf:resource="https://identifiers.org/chebi/CHEBI:40735"/>
                  <rdf:li rdf:resource="https://identifiers.org/chebi/CHEBI:46308"/>
                  <rdf:li rdf:resource="https://identifiers.org/chebi/CHEBI:57972"/>
                  <rdf:li rdf:resource="https://identifiers.org/chebi/CHEBI:6171"/>
                  <rdf:li rdf:resource="https://identifiers.org/chebi/CHEBI:66916"/>
                  <rdf:li rdf:resource="https://identifiers.org/chebi/CHEBI:76050"/>
                  <rdf:li rdf:resource="https://identifiers.org/hmdb/HMDB00161"/>
                  <rdf:li rdf:resource="https://identifiers.org/hmdb/HMDB62251"/>
                  <rdf:li rdf:resource="https://identifiers.org/kegg.compound/C00041"/>
                  <rdf:li rdf:resource="https://identifiers.org/kegg.compound/C01401"/>
                  <rdf:li rdf:resource="https://identifiers.org/kegg.drug/D00012"/>
                  <rdf:li rdf:resource="https://identifiers.org/metanetx.chemical/MNXM32"/>
                  <rdf:li rdf:resource="https://identifiers.org/seed.compound/cpd00035"/>
                  <rdf:li rdf:resource="https://identifiers.org/seed.compound/cpd01003"/>
                </rdf:Bag>
              </bqbiol:is>
            </rdf:Description>
          </rdf:RDF>
        </annotation>
      </species>
      <species metaid="meta_M_ala__L_e" id="M_ala__L_e" name="L-Alanine" compartment="e" hasOnlySubstanceUnits="false" boundaryCondition="false" constant="false" fbc:charge="0" fbc:chemicalFormula="C3H7NO2">
        <annotation>
          <rdf:RDF xmlns:rdf="http://www.w3.org/1999/02/22-rdf-syntax-ns#" xmlns:dcterms="http://purl.org/dc/terms/" xmlns:vCard="http://www.w3.org/2001/vcard-rdf/3.0#" xmlns:vCard4="http://www.w3.org/2006/vcard/ns#" xmlns:bqbiol="http://biomodels.net/biology-qualifiers/" xmlns:bqmodel="http://biomodels.net/model-qualifiers/">
            <rdf:Description rdf:about="#meta_M_ala__L_e">
              <bqbiol:is>
                <rdf:Bag>
                  <rdf:li rdf:resource="https://identifiers.org/bigg.metabolite/ala__L"/>
                  <rdf:li rdf:resource="https://identifiers.org/biocyc/META:L-ALPHA-ALANINE"/>
                  <rdf:li rdf:resource="https://identifiers.org/chebi/CHEBI:13069"/>
                  <rdf:li rdf:resource="https://identifiers.org/chebi/CHEBI:132498"/>
                  <rdf:li rdf:resource="https://identifiers.org/chebi/CHEBI:13748"/>
                  <rdf:li rdf:resource="https://identifiers.org/chebi/CHEBI:16449"/>
                  <rdf:li rdf:resource="https://identifiers.org/chebi/CHEBI:16977"/>
                  <rdf:li rdf:resource="https://identifiers.org/chebi/CHEBI:21216"/>
                  <rdf:li rdf:resource="https://identifiers.org/chebi/CHEBI:22277"/>
                  <rdf:li rdf:resource="https://identifiers.org/chebi/CHEBI:2539"/>
                  <rdf:li rdf:resource="https://identifiers.org/chebi/CHEBI:32431"/>
                  <rdf:li rdf:resource="https://identifiers.org/chebi/CHEBI:32432"/>
                  <rdf:li rdf:resource="https://identifiers.org/chebi/CHEBI:32439"/>
                  <rdf:li rdf:resource="https://identifiers.org/chebi/CHEBI:32440"/>
                  <rdf:li rdf:resource="https://identifiers.org/chebi/CHEBI:40734"/>
                  <rdf:li rdf:resource="https://identifiers.org/chebi/CHEBI:40735"/>
                  <rdf:li rdf:resource="https://identifiers.org/chebi/CHEBI:46308"/>
                  <rdf:li rdf:resource="https://identifiers.org/chebi/CHEBI:57972"/>
                  <rdf:li rdf:resource="https://identifiers.org/chebi/CHEBI:6171"/>
                  <rdf:li rdf:resource="https://identifiers.org/chebi/CHEBI:66916"/>
                  <rdf:li rdf:resource="https://identifiers.org/chebi/CHEBI:76050"/>
                  <rdf:li rdf:resource="https://identifiers.org/hmdb/HMDB00161"/>
                  <rdf:li rdf:resource="https://identifiers.org/hmdb/HMDB62251"/>
                  <rdf:li rdf:resource="https://identifiers.org/kegg.compound/C00041"/>
                  <rdf:li rdf:resource="https://identifiers.org/kegg.compound/C01401"/>
                  <rdf:li rdf:resource="https://identifiers.org/kegg.drug/D00012"/>
                  <rdf:li rdf:resource="https://identifiers.org/metanetx.chemical/MNXM32"/>
                  <rdf:li rdf:resource="https://identifiers.org/seed.compound/cpd00035"/>
                  <rdf:li rdf:resource="https://identifiers.org/seed.compound/cpd01003"/>
                </rdf:Bag>
              </bqbiol:is>
            </rdf:Description>
          </rdf:RDF>
        </annotation>
      </species>
      <species metaid="meta_M_alaala_c" id="M_alaala_c" name="D-Alanyl-D-alanine" compartment="c" hasOnlySubstanceUnits="false" boundaryCondition="false" constant="false" fbc:charge="0" fbc:chemicalFormula="C6H12N2O3">
        <annotation>
          <rdf:RDF xmlns:rdf="http://www.w3.org/1999/02/22-rdf-syntax-ns#" xmlns:dcterms="http://purl.org/dc/terms/" xmlns:vCard="http://www.w3.org/2001/vcard-rdf/3.0#" xmlns:vCard4="http://www.w3.org/2006/vcard/ns#" xmlns:bqbiol="http://biomodels.net/biology-qualifiers/" xmlns:bqmodel="http://biomodels.net/model-qualifiers/">
            <rdf:Description rdf:about="#meta_M_alaala_c">
              <bqbiol:is>
                <rdf:Bag>
                  <rdf:li rdf:resource="https://identifiers.org/bigg.metabolite/alaala"/>
                  <rdf:li rdf:resource="https://identifiers.org/biocyc/META:D-ALA-D-ALA"/>
                  <rdf:li rdf:resource="https://identifiers.org/chebi/CHEBI:12900"/>
                  <rdf:li rdf:resource="https://identifiers.org/chebi/CHEBI:13749"/>
                  <rdf:li rdf:resource="https://identifiers.org/chebi/CHEBI:16576"/>
                  <rdf:li rdf:resource="https://identifiers.org/chebi/CHEBI:20894"/>
                  <rdf:li rdf:resource="https://identifiers.org/chebi/CHEBI:4088"/>
                  <rdf:li rdf:resource="https://identifiers.org/chebi/CHEBI:57822"/>
                  <rdf:li rdf:resource="https://identifiers.org/hmdb/HMDB03459"/>
                  <rdf:li rdf:resource="https://identifiers.org/hmdb/HMDB28680"/>
                  <rdf:li rdf:resource="https://identifiers.org/kegg.compound/C00993"/>
                  <rdf:li rdf:resource="https://identifiers.org/metanetx.chemical/MNXM669"/>
                  <rdf:li rdf:resource="https://identifiers.org/seed.compound/cpd00731"/>
                </rdf:Bag>
              </bqbiol:is>
            </rdf:Description>
          </rdf:RDF>
        </annotation>
      </species>
      <species metaid="meta_M_alac__S_c" id="M_alac__S_c" name="(S)-2-Acetolactate" compartment="c" hasOnlySubstanceUnits="false" boundaryCondition="false" constant="false" fbc:charge="-1" fbc:chemicalFormula="C5H7O4">
        <annotation>
          <rdf:RDF xmlns:rdf="http://www.w3.org/1999/02/22-rdf-syntax-ns#" xmlns:dcterms="http://purl.org/dc/terms/" xmlns:vCard="http://www.w3.org/2001/vcard-rdf/3.0#" xmlns:vCard4="http://www.w3.org/2006/vcard/ns#" xmlns:bqbiol="http://biomodels.net/biology-qualifiers/" xmlns:bqmodel="http://biomodels.net/model-qualifiers/">
            <rdf:Description rdf:about="#meta_M_alac__S_c">
              <bqbiol:is>
                <rdf:Bag>
                  <rdf:li rdf:resource="https://identifiers.org/bigg.metabolite/alac__S"/>
                  <rdf:li rdf:resource="https://identifiers.org/biocyc/META:2-ACETO-LACTATE"/>
                  <rdf:li rdf:resource="https://identifiers.org/chebi/CHEBI:11033"/>
                  <rdf:li rdf:resource="https://identifiers.org/chebi/CHEBI:18409"/>
                  <rdf:li rdf:resource="https://identifiers.org/chebi/CHEBI:18731"/>
                  <rdf:li rdf:resource="https://identifiers.org/chebi/CHEBI:374"/>
                  <rdf:li rdf:resource="https://identifiers.org/chebi/CHEBI:58476"/>
                  <rdf:li rdf:resource="https://identifiers.org/hmdb/HMDB06855"/>
                  <rdf:li rdf:resource="https://identifiers.org/kegg.compound/C06010"/>
                  <rdf:li rdf:resource="https://identifiers.org/lipidmaps/LMFA01050460"/>
                  <rdf:li rdf:resource="https://identifiers.org/metanetx.chemical/MNXM114079"/>
                  <rdf:li rdf:resource="https://identifiers.org/seed.compound/cpd19047"/>
                </rdf:Bag>
              </bqbiol:is>
            </rdf:Description>
          </rdf:RDF>
        </annotation>
      </species>
      <species id="M_alalac_c" name="D_Alanyl_D_lactate" compartment="default" hasOnlySubstanceUnits="false" boundaryCondition="false" constant="false" fbc:charge="0" fbc:chemicalFormula="X"/>
      <species metaid="meta_M_alatrna_c" id="M_alatrna_c" name="L-Alanyl-tRNA(Ala)" compartment="c" hasOnlySubstanceUnits="false" boundaryCondition="false" constant="false" fbc:charge="-2" fbc:chemicalFormula="C18H28NO17P2R3">
        <annotation>
          <rdf:RDF xmlns:rdf="http://www.w3.org/1999/02/22-rdf-syntax-ns#" xmlns:dcterms="http://purl.org/dc/terms/" xmlns:vCard="http://www.w3.org/2001/vcard-rdf/3.0#" xmlns:vCard4="http://www.w3.org/2006/vcard/ns#" xmlns:bqbiol="http://biomodels.net/biology-qualifiers/" xmlns:bqmodel="http://biomodels.net/model-qualifiers/">
            <rdf:Description rdf:about="#meta_M_alatrna_c">
              <bqbiol:is>
                <rdf:Bag>
                  <rdf:li rdf:resource="https://identifiers.org/bigg.metabolite/alatrna"/>
                  <rdf:li rdf:resource="https://identifiers.org/chebi/CHEBI:13070"/>
                  <rdf:li rdf:resource="https://identifiers.org/chebi/CHEBI:13071"/>
                  <rdf:li rdf:resource="https://identifiers.org/chebi/CHEBI:17732"/>
                  <rdf:li rdf:resource="https://identifiers.org/chebi/CHEBI:6172"/>
                  <rdf:li rdf:resource="https://identifiers.org/metanetx.chemical/MNXM89815"/>
                  <rdf:li rdf:resource="https://identifiers.org/seed.compound/cpd16181"/>
                </rdf:Bag>
              </bqbiol:is>
            </rdf:Description>
          </rdf:RDF>
        </annotation>
      </species>
      <species metaid="meta_M_alltn_c" id="M_alltn_c" name="Allantoin" compartment="c" hasOnlySubstanceUnits="false" boundaryCondition="false" constant="false" fbc:charge="0" fbc:chemicalFormula="C4H6N4O3">
        <annotation>
          <rdf:RDF xmlns:rdf="http://www.w3.org/1999/02/22-rdf-syntax-ns#" xmlns:dcterms="http://purl.org/dc/terms/" xmlns:vCard="http://www.w3.org/2001/vcard-rdf/3.0#" xmlns:vCard4="http://www.w3.org/2006/vcard/ns#" xmlns:bqbiol="http://biomodels.net/biology-qualifiers/" xmlns:bqmodel="http://biomodels.net/model-qualifiers/">
            <rdf:Description rdf:about="#meta_M_alltn_c">
              <bqbiol:is>
                <rdf:Bag>
                  <rdf:li rdf:resource="https://identifiers.org/bigg.metabolite/alltn"/>
                  <rdf:li rdf:resource="https://identifiers.org/biocyc/META:ALLANTOIN"/>
                  <rdf:li rdf:resource="https://identifiers.org/chebi/CHEBI:13761"/>
                  <rdf:li rdf:resource="https://identifiers.org/chebi/CHEBI:15676"/>
                  <rdf:li rdf:resource="https://identifiers.org/chebi/CHEBI:22354"/>
                  <rdf:li rdf:resource="https://identifiers.org/chebi/CHEBI:2594"/>
                  <rdf:li rdf:resource="https://identifiers.org/chebi/CHEBI:74345"/>
                  <rdf:li rdf:resource="https://identifiers.org/hmdb/HMDB00462"/>
                  <rdf:li rdf:resource="https://identifiers.org/kegg.compound/C01551"/>
                  <rdf:li rdf:resource="https://identifiers.org/kegg.drug/D00121"/>
                  <rdf:li rdf:resource="https://identifiers.org/metanetx.chemical/MNXM612"/>
                  <rdf:li rdf:resource="https://identifiers.org/seed.compound/cpd01092"/>
                </rdf:Bag>
              </bqbiol:is>
            </rdf:Description>
          </rdf:RDF>
        </annotation>
      </species>
      <species metaid="meta_M_alltt_c" id="M_alltt_c" name="Allantoate" compartment="c" hasOnlySubstanceUnits="false" boundaryCondition="false" constant="false" fbc:charge="-1" fbc:chemicalFormula="C4H7N4O4">
        <annotation>
          <rdf:RDF xmlns:rdf="http://www.w3.org/1999/02/22-rdf-syntax-ns#" xmlns:dcterms="http://purl.org/dc/terms/" xmlns:vCard="http://www.w3.org/2001/vcard-rdf/3.0#" xmlns:vCard4="http://www.w3.org/2006/vcard/ns#" xmlns:bqbiol="http://biomodels.net/biology-qualifiers/" xmlns:bqmodel="http://biomodels.net/model-qualifiers/">
            <rdf:Description rdf:about="#meta_M_alltt_c">
              <bqbiol:is>
                <rdf:Bag>
                  <rdf:li rdf:resource="https://identifiers.org/bigg.metabolite/alltt"/>
                  <rdf:li rdf:resource="https://identifiers.org/biocyc/META:ALLANTOATE"/>
                  <rdf:li rdf:resource="https://identifiers.org/chebi/CHEBI:13760"/>
                  <rdf:li rdf:resource="https://identifiers.org/chebi/CHEBI:17536"/>
                  <rdf:li rdf:resource="https://identifiers.org/chebi/CHEBI:22352"/>
                  <rdf:li rdf:resource="https://identifiers.org/chebi/CHEBI:22353"/>
                  <rdf:li rdf:resource="https://identifiers.org/chebi/CHEBI:2593"/>
                  <rdf:li rdf:resource="https://identifiers.org/chebi/CHEBI:30837"/>
                  <rdf:li rdf:resource="https://identifiers.org/hmdb/HMDB01209"/>
                  <rdf:li rdf:resource="https://identifiers.org/kegg.compound/C00499"/>
                  <rdf:li rdf:resource="https://identifiers.org/metanetx.chemical/MNXM584"/>
                  <rdf:li rdf:resource="https://identifiers.org/seed.compound/cpd00388"/>
                </rdf:Bag>
              </bqbiol:is>
            </rdf:Description>
          </rdf:RDF>
        </annotation>
      </species>
      <species metaid="meta_M_amet_c" id="M_amet_c" name="S-Adenosyl-L-methionine" compartment="c" hasOnlySubstanceUnits="false" boundaryCondition="false" constant="false" fbc:charge="1" fbc:chemicalFormula="C15H23N6O5S">
        <annotation>
          <rdf:RDF xmlns:rdf="http://www.w3.org/1999/02/22-rdf-syntax-ns#" xmlns:dcterms="http://purl.org/dc/terms/" xmlns:vCard="http://www.w3.org/2001/vcard-rdf/3.0#" xmlns:vCard4="http://www.w3.org/2006/vcard/ns#" xmlns:bqbiol="http://biomodels.net/biology-qualifiers/" xmlns:bqmodel="http://biomodels.net/model-qualifiers/">
            <rdf:Description rdf:about="#meta_M_amet_c">
              <bqbiol:is>
                <rdf:Bag>
                  <rdf:li rdf:resource="https://identifiers.org/bigg.metabolite/amet"/>
                  <rdf:li rdf:resource="https://identifiers.org/biocyc/META:S-ADENOSYLMETHIONINE"/>
                  <rdf:li rdf:resource="https://identifiers.org/chebi/CHEBI:10786"/>
                  <rdf:li rdf:resource="https://identifiers.org/chebi/CHEBI:10833"/>
                  <rdf:li rdf:resource="https://identifiers.org/chebi/CHEBI:12742"/>
                  <rdf:li rdf:resource="https://identifiers.org/chebi/CHEBI:12757"/>
                  <rdf:li rdf:resource="https://identifiers.org/chebi/CHEBI:12760"/>
                  <rdf:li rdf:resource="https://identifiers.org/chebi/CHEBI:15414"/>
                  <rdf:li rdf:resource="https://identifiers.org/chebi/CHEBI:22036"/>
                  <rdf:li rdf:resource="https://identifiers.org/chebi/CHEBI:33440"/>
                  <rdf:li rdf:resource="https://identifiers.org/chebi/CHEBI:33442"/>
                  <rdf:li rdf:resource="https://identifiers.org/chebi/CHEBI:45607"/>
                  <rdf:li rdf:resource="https://identifiers.org/chebi/CHEBI:527887"/>
                  <rdf:li rdf:resource="https://identifiers.org/chebi/CHEBI:59789"/>
                  <rdf:li rdf:resource="https://identifiers.org/chebi/CHEBI:67040"/>
                  <rdf:li rdf:resource="https://identifiers.org/chebi/CHEBI:8946"/>
                  <rdf:li rdf:resource="https://identifiers.org/hmdb/HMDB01185"/>
                  <rdf:li rdf:resource="https://identifiers.org/hmdb/HMDB62709"/>
                  <rdf:li rdf:resource="https://identifiers.org/kegg.compound/C00019"/>
                  <rdf:li rdf:resource="https://identifiers.org/metanetx.chemical/MNXM16"/>
                  <rdf:li rdf:resource="https://identifiers.org/seed.compound/cpd00017"/>
                </rdf:Bag>
              </bqbiol:is>
            </rdf:Description>
          </rdf:RDF>
        </annotation>
      </species>
      <species metaid="meta_M_amp_c" id="M_amp_c" name="AMP C10H12N5O7P" compartment="c" hasOnlySubstanceUnits="false" boundaryCondition="false" constant="false" fbc:charge="-2" fbc:chemicalFormula="C10H12N5O7P">
        <annotation>
          <rdf:RDF xmlns:rdf="http://www.w3.org/1999/02/22-rdf-syntax-ns#" xmlns:dcterms="http://purl.org/dc/terms/" xmlns:vCard="http://www.w3.org/2001/vcard-rdf/3.0#" xmlns:vCard4="http://www.w3.org/2006/vcard/ns#" xmlns:bqbiol="http://biomodels.net/biology-qualifiers/" xmlns:bqmodel="http://biomodels.net/model-qualifiers/">
            <rdf:Description rdf:about="#meta_M_amp_c">
              <bqbiol:is>
                <rdf:Bag>
                  <rdf:li rdf:resource="https://identifiers.org/bigg.metabolite/amp"/>
                  <rdf:li rdf:resource="https://identifiers.org/biocyc/META:AMP"/>
                  <rdf:li rdf:resource="https://identifiers.org/biocyc/META:AMP-GROUP"/>
                  <rdf:li rdf:resource="https://identifiers.org/chebi/CHEBI:12056"/>
                  <rdf:li rdf:resource="https://identifiers.org/chebi/CHEBI:13234"/>
                  <rdf:li rdf:resource="https://identifiers.org/chebi/CHEBI:13235"/>
                  <rdf:li rdf:resource="https://identifiers.org/chebi/CHEBI:13736"/>
                  <rdf:li rdf:resource="https://identifiers.org/chebi/CHEBI:13740"/>
                  <rdf:li rdf:resource="https://identifiers.org/chebi/CHEBI:16027"/>
                  <rdf:li rdf:resource="https://identifiers.org/chebi/CHEBI:22242"/>
                  <rdf:li rdf:resource="https://identifiers.org/chebi/CHEBI:22245"/>
                  <rdf:li rdf:resource="https://identifiers.org/chebi/CHEBI:2356"/>
                  <rdf:li rdf:resource="https://identifiers.org/chebi/CHEBI:40510"/>
                  <rdf:li rdf:resource="https://identifiers.org/chebi/CHEBI:40721"/>
                  <rdf:li rdf:resource="https://identifiers.org/chebi/CHEBI:40726"/>
                  <rdf:li rdf:resource="https://identifiers.org/chebi/CHEBI:40786"/>
                  <rdf:li rdf:resource="https://identifiers.org/chebi/CHEBI:40826"/>
                  <rdf:li rdf:resource="https://identifiers.org/chebi/CHEBI:456215"/>
                  <rdf:li rdf:resource="https://identifiers.org/chebi/CHEBI:47222"/>
                  <rdf:li rdf:resource="https://identifiers.org/kegg.compound/C00020"/>
                  <rdf:li rdf:resource="https://identifiers.org/kegg.drug/D02769"/>
                  <rdf:li rdf:resource="https://identifiers.org/metanetx.chemical/MNXM14"/>
                  <rdf:li rdf:resource="https://identifiers.org/seed.compound/cpd00018"/>
                  <rdf:li rdf:resource="https://identifiers.org/seed.compound/cpd22272"/>
                </rdf:Bag>
              </bqbiol:is>
            </rdf:Description>
          </rdf:RDF>
        </annotation>
      </species>
      <species metaid="meta_M_anth_c" id="M_anth_c" name="Anthranilate" compartment="c" hasOnlySubstanceUnits="false" boundaryCondition="false" constant="false" fbc:charge="-1" fbc:chemicalFormula="C7H6NO2">
        <annotation>
          <rdf:RDF xmlns:rdf="http://www.w3.org/1999/02/22-rdf-syntax-ns#" xmlns:dcterms="http://purl.org/dc/terms/" xmlns:vCard="http://www.w3.org/2001/vcard-rdf/3.0#" xmlns:vCard4="http://www.w3.org/2006/vcard/ns#" xmlns:bqbiol="http://biomodels.net/biology-qualifiers/" xmlns:bqmodel="http://biomodels.net/model-qualifiers/">
            <rdf:Description rdf:about="#meta_M_anth_c">
              <bqbiol:is>
                <rdf:Bag>
                  <rdf:li rdf:resource="https://identifiers.org/bigg.metabolite/anth"/>
                  <rdf:li rdf:resource="https://identifiers.org/biocyc/META:ANTHRANILATE"/>
                  <rdf:li rdf:resource="https://identifiers.org/chebi/CHEBI:13841"/>
                  <rdf:li rdf:resource="https://identifiers.org/chebi/CHEBI:16567"/>
                  <rdf:li rdf:resource="https://identifiers.org/chebi/CHEBI:22575"/>
                  <rdf:li rdf:resource="https://identifiers.org/chebi/CHEBI:22577"/>
                  <rdf:li rdf:resource="https://identifiers.org/chebi/CHEBI:22578"/>
                  <rdf:li rdf:resource="https://identifiers.org/chebi/CHEBI:2757"/>
                  <rdf:li rdf:resource="https://identifiers.org/chebi/CHEBI:30754"/>
                  <rdf:li rdf:resource="https://identifiers.org/chebi/CHEBI:40980"/>
                  <rdf:li rdf:resource="https://identifiers.org/hmdb/HMDB01123"/>
                  <rdf:li rdf:resource="https://identifiers.org/kegg.compound/C00108"/>
                  <rdf:li rdf:resource="https://identifiers.org/metanetx.chemical/MNXM188"/>
                  <rdf:li rdf:resource="https://identifiers.org/seed.compound/cpd00093"/>
                </rdf:Bag>
              </bqbiol:is>
            </rdf:Description>
          </rdf:RDF>
        </annotation>
      </species>
      <species metaid="meta_M_ap4a_c" id="M_ap4a_c" name="P1,P4-Bis(5&apos;-adenosyl) tetraphosphate" compartment="c" hasOnlySubstanceUnits="false" boundaryCondition="false" constant="false" fbc:charge="-4" fbc:chemicalFormula="C20H24N10O19P4">
        <annotation>
          <rdf:RDF xmlns:rdf="http://www.w3.org/1999/02/22-rdf-syntax-ns#" xmlns:dcterms="http://purl.org/dc/terms/" xmlns:vCard="http://www.w3.org/2001/vcard-rdf/3.0#" xmlns:vCard4="http://www.w3.org/2006/vcard/ns#" xmlns:bqbiol="http://biomodels.net/biology-qualifiers/" xmlns:bqmodel="http://biomodels.net/model-qualifiers/">
            <rdf:Description rdf:about="#meta_M_ap4a_c">
              <bqbiol:is>
                <rdf:Bag>
                  <rdf:li rdf:resource="https://identifiers.org/bigg.metabolite/ap4a"/>
                  <rdf:li rdf:resource="https://identifiers.org/biocyc/META:ADENOSYL-P4"/>
                  <rdf:li rdf:resource="https://identifiers.org/chebi/CHEBI:12726"/>
                  <rdf:li rdf:resource="https://identifiers.org/chebi/CHEBI:12729"/>
                  <rdf:li rdf:resource="https://identifiers.org/chebi/CHEBI:17422"/>
                  <rdf:li rdf:resource="https://identifiers.org/chebi/CHEBI:21998"/>
                  <rdf:li rdf:resource="https://identifiers.org/chebi/CHEBI:58141"/>
                  <rdf:li rdf:resource="https://identifiers.org/chebi/CHEBI:7875"/>
                  <rdf:li rdf:resource="https://identifiers.org/hmdb/HMDB06502"/>
                  <rdf:li rdf:resource="https://identifiers.org/kegg.compound/C01260"/>
                  <rdf:li rdf:resource="https://identifiers.org/metanetx.chemical/MNXM1089"/>
                  <rdf:li rdf:resource="https://identifiers.org/seed.compound/cpd00924"/>
                </rdf:Bag>
              </bqbiol:is>
            </rdf:Description>
          </rdf:RDF>
        </annotation>
      </species>
      <species metaid="meta_M_apoACP_c" id="M_apoACP_c" name="Apoprotein [acyl carrier protein]" compartment="c" hasOnlySubstanceUnits="false" boundaryCondition="false" constant="false" fbc:charge="0" fbc:chemicalFormula="RHO">
        <annotation>
          <rdf:RDF xmlns:rdf="http://www.w3.org/1999/02/22-rdf-syntax-ns#" xmlns:dcterms="http://purl.org/dc/terms/" xmlns:vCard="http://www.w3.org/2001/vcard-rdf/3.0#" xmlns:vCard4="http://www.w3.org/2006/vcard/ns#" xmlns:bqbiol="http://biomodels.net/biology-qualifiers/" xmlns:bqmodel="http://biomodels.net/model-qualifiers/">
            <rdf:Description rdf:about="#meta_M_apoACP_c">
              <bqbiol:is>
                <rdf:Bag>
                  <rdf:li rdf:resource="https://identifiers.org/bigg.metabolite/apoACP"/>
                  <rdf:li rdf:resource="https://identifiers.org/metanetx.chemical/MNXM2214"/>
                  <rdf:li rdf:resource="https://identifiers.org/seed.compound/cpd12370"/>
                  <rdf:li rdf:resource="https://identifiers.org/seed.compound/cpd29672"/>
                </rdf:Bag>
              </bqbiol:is>
            </rdf:Description>
          </rdf:RDF>
        </annotation>
      </species>
      <species metaid="meta_M_appl_c" id="M_appl_c" name="1-Aminopropan-2-ol" compartment="c" hasOnlySubstanceUnits="false" boundaryCondition="false" constant="false" fbc:charge="1" fbc:chemicalFormula="C3H10NO">
        <annotation>
          <rdf:RDF xmlns:rdf="http://www.w3.org/1999/02/22-rdf-syntax-ns#" xmlns:dcterms="http://purl.org/dc/terms/" xmlns:vCard="http://www.w3.org/2001/vcard-rdf/3.0#" xmlns:vCard4="http://www.w3.org/2006/vcard/ns#" xmlns:bqbiol="http://biomodels.net/biology-qualifiers/" xmlns:bqmodel="http://biomodels.net/model-qualifiers/">
            <rdf:Description rdf:about="#meta_M_appl_c">
              <bqbiol:is>
                <rdf:Bag>
                  <rdf:li rdf:resource="https://identifiers.org/bigg.metabolite/appl"/>
                  <rdf:li rdf:resource="https://identifiers.org/biocyc/META:1-AMINO-PROPAN-2-OL"/>
                  <rdf:li rdf:resource="https://identifiers.org/chebi/CHEBI:10963"/>
                  <rdf:li rdf:resource="https://identifiers.org/chebi/CHEBI:15675"/>
                  <rdf:li rdf:resource="https://identifiers.org/chebi/CHEBI:18642"/>
                  <rdf:li rdf:resource="https://identifiers.org/chebi/CHEBI:19030"/>
                  <rdf:li rdf:resource="https://identifiers.org/chebi/CHEBI:303"/>
                  <rdf:li rdf:resource="https://identifiers.org/chebi/CHEBI:42677"/>
                  <rdf:li rdf:resource="https://identifiers.org/chebi/CHEBI:610"/>
                  <rdf:li rdf:resource="https://identifiers.org/hmdb/HMDB12136"/>
                  <rdf:li rdf:resource="https://identifiers.org/kegg.compound/C03194"/>
                  <rdf:li rdf:resource="https://identifiers.org/kegg.compound/C05771"/>
                  <rdf:li rdf:resource="https://identifiers.org/metanetx.chemical/MNXM1029"/>
                  <rdf:li rdf:resource="https://identifiers.org/seed.compound/cpd02039"/>
                  <rdf:li rdf:resource="https://identifiers.org/seed.compound/cpd19039"/>
                </rdf:Bag>
              </bqbiol:is>
            </rdf:Description>
          </rdf:RDF>
        </annotation>
      </species>
      <species id="M_applp_c" name="D-1-Aminopropan-2-ol O-phosphate" compartment="c" hasOnlySubstanceUnits="false" boundaryCondition="false" constant="false" fbc:charge="-1" fbc:chemicalFormula="C3H9NO4P"/>
      <species metaid="meta_M_arab__L_c" id="M_arab__L_c" name="L-Arabinose" compartment="c" hasOnlySubstanceUnits="false" boundaryCondition="false" constant="false" fbc:charge="0" fbc:chemicalFormula="C5H10O5">
        <annotation>
          <rdf:RDF xmlns:rdf="http://www.w3.org/1999/02/22-rdf-syntax-ns#" xmlns:dcterms="http://purl.org/dc/terms/" xmlns:vCard="http://www.w3.org/2001/vcard-rdf/3.0#" xmlns:vCard4="http://www.w3.org/2006/vcard/ns#" xmlns:bqbiol="http://biomodels.net/biology-qualifiers/" xmlns:bqmodel="http://biomodels.net/model-qualifiers/">
            <rdf:Description rdf:about="#meta_M_arab__L_c">
              <bqbiol:is>
                <rdf:Bag>
                  <rdf:li rdf:resource="https://identifiers.org/bigg.metabolite/arab__L"/>
                  <rdf:li rdf:resource="https://identifiers.org/biocyc/META:CPD-15699"/>
                  <rdf:li rdf:resource="https://identifiers.org/biocyc/META:L-ARABINOSE"/>
                  <rdf:li rdf:resource="https://identifiers.org/chebi/CHEBI:6182"/>
                  <rdf:li rdf:resource="https://identifiers.org/kegg.compound/C11476"/>
                  <rdf:li rdf:resource="https://identifiers.org/metanetx.chemical/MNXM91126"/>
                  <rdf:li rdf:resource="https://identifiers.org/seed.compound/cpd19109"/>
                  <rdf:li rdf:resource="https://identifiers.org/seed.compound/cpd27351"/>
                </rdf:Bag>
              </bqbiol:is>
            </rdf:Description>
          </rdf:RDF>
        </annotation>
      </species>
      <species id="M_arab__L_e" name="L-Arabinose" compartment="default" hasOnlySubstanceUnits="false" boundaryCondition="false" constant="false" fbc:charge="0" fbc:chemicalFormula="C5H10O5"/>
      <species metaid="meta_M_arg__L_c" id="M_arg__L_c" name="L-Arginine" compartment="c" hasOnlySubstanceUnits="false" boundaryCondition="false" constant="false" fbc:charge="1" fbc:chemicalFormula="C6H15N4O2">
        <annotation>
          <rdf:RDF xmlns:rdf="http://www.w3.org/1999/02/22-rdf-syntax-ns#" xmlns:dcterms="http://purl.org/dc/terms/" xmlns:vCard="http://www.w3.org/2001/vcard-rdf/3.0#" xmlns:vCard4="http://www.w3.org/2006/vcard/ns#" xmlns:bqbiol="http://biomodels.net/biology-qualifiers/" xmlns:bqmodel="http://biomodels.net/model-qualifiers/">
            <rdf:Description rdf:about="#meta_M_arg__L_c">
              <bqbiol:is>
                <rdf:Bag>
                  <rdf:li rdf:resource="https://identifiers.org/bigg.metabolite/arg__L"/>
                  <rdf:li rdf:resource="https://identifiers.org/biocyc/META:ARG"/>
                  <rdf:li rdf:resource="https://identifiers.org/chebi/CHEBI:13077"/>
                  <rdf:li rdf:resource="https://identifiers.org/chebi/CHEBI:133495"/>
                  <rdf:li rdf:resource="https://identifiers.org/chebi/CHEBI:16467"/>
                  <rdf:li rdf:resource="https://identifiers.org/chebi/CHEBI:21235"/>
                  <rdf:li rdf:resource="https://identifiers.org/chebi/CHEBI:22616"/>
                  <rdf:li rdf:resource="https://identifiers.org/chebi/CHEBI:2643"/>
                  <rdf:li rdf:resource="https://identifiers.org/chebi/CHEBI:29016"/>
                  <rdf:li rdf:resource="https://identifiers.org/chebi/CHEBI:32681"/>
                  <rdf:li rdf:resource="https://identifiers.org/chebi/CHEBI:32682"/>
                  <rdf:li rdf:resource="https://identifiers.org/chebi/CHEBI:32683"/>
                  <rdf:li rdf:resource="https://identifiers.org/chebi/CHEBI:32695"/>
                  <rdf:li rdf:resource="https://identifiers.org/chebi/CHEBI:32696"/>
                  <rdf:li rdf:resource="https://identifiers.org/chebi/CHEBI:32697"/>
                  <rdf:li rdf:resource="https://identifiers.org/chebi/CHEBI:42927"/>
                  <rdf:li rdf:resource="https://identifiers.org/chebi/CHEBI:6185"/>
                  <rdf:li rdf:resource="https://identifiers.org/hmdb/HMDB00517"/>
                  <rdf:li rdf:resource="https://identifiers.org/hmdb/HMDB62762"/>
                  <rdf:li rdf:resource="https://identifiers.org/kegg.compound/C00062"/>
                  <rdf:li rdf:resource="https://identifiers.org/kegg.compound/C02385"/>
                  <rdf:li rdf:resource="https://identifiers.org/kegg.drug/D02982"/>
                  <rdf:li rdf:resource="https://identifiers.org/metanetx.chemical/MNXM70"/>
                  <rdf:li rdf:resource="https://identifiers.org/seed.compound/cpd00051"/>
                  <rdf:li rdf:resource="https://identifiers.org/seed.compound/cpd19021"/>
                </rdf:Bag>
              </bqbiol:is>
            </rdf:Description>
          </rdf:RDF>
        </annotation>
      </species>
      <species metaid="meta_M_arg__L_e" id="M_arg__L_e" name="L-Arginine" compartment="e" hasOnlySubstanceUnits="false" boundaryCondition="false" constant="false" fbc:charge="1" fbc:chemicalFormula="C6H15N4O2">
        <annotation>
          <rdf:RDF xmlns:rdf="http://www.w3.org/1999/02/22-rdf-syntax-ns#" xmlns:dcterms="http://purl.org/dc/terms/" xmlns:vCard="http://www.w3.org/2001/vcard-rdf/3.0#" xmlns:vCard4="http://www.w3.org/2006/vcard/ns#" xmlns:bqbiol="http://biomodels.net/biology-qualifiers/" xmlns:bqmodel="http://biomodels.net/model-qualifiers/">
            <rdf:Description rdf:about="#meta_M_arg__L_e">
              <bqbiol:is>
                <rdf:Bag>
                  <rdf:li rdf:resource="https://identifiers.org/bigg.metabolite/arg__L"/>
                  <rdf:li rdf:resource="https://identifiers.org/biocyc/META:ARG"/>
                  <rdf:li rdf:resource="https://identifiers.org/chebi/CHEBI:13077"/>
                  <rdf:li rdf:resource="https://identifiers.org/chebi/CHEBI:133495"/>
                  <rdf:li rdf:resource="https://identifiers.org/chebi/CHEBI:16467"/>
                  <rdf:li rdf:resource="https://identifiers.org/chebi/CHEBI:21235"/>
                  <rdf:li rdf:resource="https://identifiers.org/chebi/CHEBI:22616"/>
                  <rdf:li rdf:resource="https://identifiers.org/chebi/CHEBI:2643"/>
                  <rdf:li rdf:resource="https://identifiers.org/chebi/CHEBI:29016"/>
                  <rdf:li rdf:resource="https://identifiers.org/chebi/CHEBI:32681"/>
                  <rdf:li rdf:resource="https://identifiers.org/chebi/CHEBI:32682"/>
                  <rdf:li rdf:resource="https://identifiers.org/chebi/CHEBI:32683"/>
                  <rdf:li rdf:resource="https://identifiers.org/chebi/CHEBI:32695"/>
                  <rdf:li rdf:resource="https://identifiers.org/chebi/CHEBI:32696"/>
                  <rdf:li rdf:resource="https://identifiers.org/chebi/CHEBI:32697"/>
                  <rdf:li rdf:resource="https://identifiers.org/chebi/CHEBI:42927"/>
                  <rdf:li rdf:resource="https://identifiers.org/chebi/CHEBI:6185"/>
                  <rdf:li rdf:resource="https://identifiers.org/hmdb/HMDB00517"/>
                  <rdf:li rdf:resource="https://identifiers.org/hmdb/HMDB62762"/>
                  <rdf:li rdf:resource="https://identifiers.org/kegg.compound/C00062"/>
                  <rdf:li rdf:resource="https://identifiers.org/kegg.compound/C02385"/>
                  <rdf:li rdf:resource="https://identifiers.org/kegg.drug/D02982"/>
                  <rdf:li rdf:resource="https://identifiers.org/metanetx.chemical/MNXM70"/>
                  <rdf:li rdf:resource="https://identifiers.org/seed.compound/cpd00051"/>
                  <rdf:li rdf:resource="https://identifiers.org/seed.compound/cpd19021"/>
                </rdf:Bag>
              </bqbiol:is>
            </rdf:Description>
          </rdf:RDF>
        </annotation>
      </species>
      <species metaid="meta_M_argsuc_c" id="M_argsuc_c" name="N(omega)-(L-Arginino)succinate" compartment="c" hasOnlySubstanceUnits="false" boundaryCondition="false" constant="false" fbc:charge="-1" fbc:chemicalFormula="C10H17N4O6">
        <annotation>
          <rdf:RDF xmlns:rdf="http://www.w3.org/1999/02/22-rdf-syntax-ns#" xmlns:dcterms="http://purl.org/dc/terms/" xmlns:vCard="http://www.w3.org/2001/vcard-rdf/3.0#" xmlns:vCard4="http://www.w3.org/2006/vcard/ns#" xmlns:bqbiol="http://biomodels.net/biology-qualifiers/" xmlns:bqmodel="http://biomodels.net/model-qualifiers/">
            <rdf:Description rdf:about="#meta_M_argsuc_c">
              <bqbiol:is>
                <rdf:Bag>
                  <rdf:li rdf:resource="https://identifiers.org/bigg.metabolite/argsuc"/>
                  <rdf:li rdf:resource="https://identifiers.org/biocyc/META:L-ARGININO-SUCCINATE"/>
                  <rdf:li rdf:resource="https://identifiers.org/chebi/CHEBI:10960"/>
                  <rdf:li rdf:resource="https://identifiers.org/chebi/CHEBI:15682"/>
                  <rdf:li rdf:resource="https://identifiers.org/chebi/CHEBI:21475"/>
                  <rdf:li rdf:resource="https://identifiers.org/chebi/CHEBI:57472"/>
                  <rdf:li rdf:resource="https://identifiers.org/chebi/CHEBI:7098"/>
                  <rdf:li rdf:resource="https://identifiers.org/kegg.compound/C03406"/>
                  <rdf:li rdf:resource="https://identifiers.org/metanetx.chemical/MNXM550"/>
                  <rdf:li rdf:resource="https://identifiers.org/seed.compound/cpd02152"/>
                  <rdf:li rdf:resource="https://identifiers.org/seed.compound/cpd29673"/>
                </rdf:Bag>
              </bqbiol:is>
            </rdf:Description>
          </rdf:RDF>
        </annotation>
      </species>
[truncated: 3,321,314 more chars]
